# Supplementary material for: Feasibility of an estimated method using graduated utensils to estimate food portion size in infants aged 4 to 18 months
Source: PLoS One. 2018 Jun 7;13(6):e0197591. doi: 10.1371/journal.pone.0197591 (PMC5991671; doi:10.1371/journal.pone.0197591)
Supplement: S1 Table — (XLSX) [file pone.0197591.s001.xlsx]

## Sheet: Food diary data
StudyTitle	SubjectID	ID	method	method number	diary type	age group (months)	Day of Week	MealTimeID	FoodName	FoodGRP	Energy (kcal)	Energy (kJ)	Total Grams
DNSIYC - Pilot Phase II	2012	201	estimated	3	amount consumed	9-18	Tuesday	12	GRAPES BLACK RAW FLESH & SKIN ONLY NOT PIPS	40R	2.4	10.28	4
DNSIYC - Pilot Phase II	2012	201	estimated	3	amount consumed	9-18	Monday	8	LOW FAT SPREAD (26-39% FAT) POLYUNSATURATED, FORTIFIED WITH B6, B12, FOLIC ACID	19A	17.7	72.85	5
DNSIYC - Pilot Phase II	2012	201	estimated	3	amount consumed	9-18	Monday	12	LOW FAT SPREAD (26-39% FAT) POLYUNSATURATED, FORTIFIED WITH B6, B12, FOLIC ACID	19A	17.7	72.85	5
DNSIYC - Pilot Phase II	2012	201	estimated	3	amount consumed	9-18	Tuesday	8	LOW FAT SPREAD (26-39% FAT) POLYUNSATURATED, FORTIFIED WITH B6, B12, FOLIC ACID	19A	17.7	72.85	5
DNSIYC - Pilot Phase II	2012	201	estimated	3	amount consumed	9-18	Tuesday	12	LOW FAT SPREAD (26-39% FAT) POLYUNSATURATED, FORTIFIED WITH B6, B12, FOLIC ACID	19A	17.7	72.85	5
DNSIYC - Pilot Phase II	2012	201	estimated	3	amount consumed	9-18	Wednesday	8	LOW FAT SPREAD (26-39% FAT) POLYUNSATURATED, FORTIFIED WITH B6, B12, FOLIC ACID	19A	17.7	72.85	5
DNSIYC - Pilot Phase II	2012	201	estimated	3	amount consumed	9-18	Thursday	10	LOW FAT SPREAD (26-39% FAT) POLYUNSATURATED, FORTIFIED WITH B6, B12, FOLIC ACID	19A	17.7	72.85	5
DNSIYC - Pilot Phase II	2012	201	estimated	3	amount consumed	9-18	Tuesday	11	FRUIT DRINK CONC BLACKCURRANT LOW CALORIE	58A	0.7632	3.3708	6.36
DNSIYC - Pilot Phase II	2012	201	estimated	3	amount consumed	9-18	Thursday	11	FRUIT DRINK CONC BLACKCURRANT LOW CALORIE	58A	0.7632	3.3708	6.36
DNSIYC - Pilot Phase II	2012	201	estimated	3	amount consumed	9-18	Monday	10	MINI CRISPBREAD SNACKS FLAVOURED EG. RYVITA MINIS	42R	22.144	94.1812	6.92
DNSIYC - Pilot Phase II	2012	201	estimated	3	amount consumed	9-18	Monday	11	FRUIT DRINK CONC BLACKCURRANT LOW CALORIE	58A	0.8724	3.8531	7.27
DNSIYC - Pilot Phase II	2012	201	estimated	3	amount consumed	9-18	Thursday	9	FRUIT DRINK CONC BLACKCURRANT LOW CALORIE	58A	0.8724	3.8531	7.27
DNSIYC - Pilot Phase II	2012	201	estimated	3	amount consumed	9-18	Tuesday	8	JAM STONE FRUIT HOMEMADE	41B	20.88	89.28	8
DNSIYC - Pilot Phase II	2012	201	estimated	3	amount consumed	9-18	Wednesday	8	JAM STONE FRUIT HOMEMADE	41B	20.88	89.28	8
DNSIYC - Pilot Phase II	2012	201	estimated	3	amount consumed	9-18	Monday	9	ORGANIX BABY BISCUITS WITH THIAMIN	52R	34.32	144.96	8
DNSIYC - Pilot Phase II	2012	201	estimated	3	amount consumed	9-18	Tuesday	9	FRUIT DRINK CONC BLACKCURRANT LOW CALORIE	58A	0.9816	4.3354	8.18
DNSIYC - Pilot Phase II	2012	201	estimated	3	amount consumed	9-18	Wednesday	11	FRUIT DRINK CONC BLACKCURRANT LOW CALORIE	58A	0.9816	4.3354	8.18
DNSIYC - Pilot Phase II	2012	201	estimated	3	amount consumed	9-18	Tuesday	9	GINGERNUTS	7A	39.87	168.03	9
DNSIYC - Pilot Phase II	2012	201	estimated	3	amount consumed	9-18	Wednesday	9	GINGERNUTS	7A	39.87	168.03	9
DNSIYC - Pilot Phase II	2012	201	estimated	3	amount consumed	9-18	Thursday	9	GINGERNUTS	7A	39.87	168.03	9
DNSIYC - Pilot Phase II	2012	201	estimated	3	amount consumed	9-18	Monday	11	GRAPES BLACK RAW FLESH & SKIN ONLY NOT PIPS	40R	6	25.7	10
DNSIYC - Pilot Phase II	2012	201	estimated	3	amount consumed	9-18	Monday	9	FRUIT DRINK CONC BLACKCURRANT LOW CALORIE	58A	1.2	5.3	10
DNSIYC - Pilot Phase II	2012	201	estimated	3	amount consumed	9-18	Wednesday	9	FRUIT DRINK CONC BLACKCURRANT LOW CALORIE	58A	1.2552	5.5438	10.46
DNSIYC - Pilot Phase II	2012	201	estimated	3	amount consumed	9-18	Wednesday	12	GRAPES BLACK RAW FLESH & SKIN ONLY NOT PIPS	40R	7.2	30.84	12
DNSIYC - Pilot Phase II	2012	201	estimated	3	amount consumed	9-18	Tuesday	9	CANDY TOTS SKITTLES TOOTY FROOTIES JELLY BEANS	43R	46.08	196.2	12
DNSIYC - Pilot Phase II	2012	201	estimated	3	amount consumed	9-18	Tuesday	11	SAINSBURYS FRUIT AND YOGURT BALANCE BAR FORTIFIED	7A	48.75	207.75	12.5
DNSIYC - Pilot Phase II	2012	201	estimated	3	amount consumed	9-18	Wednesday	10	BEEF TOPSIDE ROAST LEAN ONLY	23B	24.5	103.04	14
DNSIYC - Pilot Phase II	2012	201	estimated	3	amount consumed	9-18	Tuesday	10	POTATOES OLD BOILED	39B	10.728	45.594	14.9
DNSIYC - Pilot Phase II	2012	201	estimated	3	amount consumed	9-18	Wednesday	10	CARROTS, OLD, FRESH, BOILED	37E	3.6	15	15
DNSIYC - Pilot Phase II	2012	201	estimated	3	amount consumed	9-18	Thursday	10	GRAPES BLACK RAW FLESH & SKIN ONLY NOT PIPS	40R	9.6	41.12	16
DNSIYC - Pilot Phase II	2012	201	estimated	3	amount consumed	9-18	Monday	8	BREAD GRANARY	59R	42.48	180.9	18
DNSIYC - Pilot Phase II	2012	201	estimated	3	amount consumed	9-18	Tuesday	8	BREAD GRANARY	59R	42.48	180.9	18
DNSIYC - Pilot Phase II	2012	201	estimated	3	amount consumed	9-18	Wednesday	8	BREAD GRANARY	59R	42.48	180.9	18
DNSIYC - Pilot Phase II	2012	201	estimated	3	amount consumed	9-18	Thursday	10	BREAD GRANARY	59R	42.48	180.9	18
DNSIYC - Pilot Phase II	2012	201	estimated	3	amount consumed	9-18	Monday	11	CANDY TOTS SKITTLES TOOTY FROOTIES JELLY BEANS	43R	69.12	294.3	18
DNSIYC - Pilot Phase II	2012	201	estimated	3	amount consumed	9-18	Tuesday	10	CABBAGE WHITE BOILED	37D	2.562	10.98	18.3
DNSIYC - Pilot Phase II	2012	201	estimated	3	amount consumed	9-18	Wednesday	10	POTATOES OLD BOILED	39B	14.3064	60.8022	19.87
DNSIYC - Pilot Phase II	2012	201	estimated	3	amount consumed	9-18	Tuesday	10	CHICK BREAST MEAT ONLY NO SKIN GRILLED NO + FAT	27B	29.6	125.2	20
DNSIYC - Pilot Phase II	2012	201	estimated	3	amount consumed	9-18	Monday	12	BREAD GRANARY	59R	48.144	205.02	20.4
DNSIYC - Pilot Phase II	2012	201	estimated	3	amount consumed	9-18	Tuesday	12	BREAD GRANARY	59R	48.144	205.02	20.4
DNSIYC - Pilot Phase II	2012	201	estimated	3	amount consumed	9-18	Thursday	11	FRUIT GUMS WINEGUMS	43R	67.392	287.664	20.8
DNSIYC - Pilot Phase II	2012	201	estimated	3	amount consumed	9-18	Monday	10	MULTISEED BREAD WHOLEMEAL ONLY	3R	50.955	216.075	21.5
DNSIYC - Pilot Phase II	2012	201	estimated	3	amount consumed	9-18	Wednesday	12	READY COOKED SAVOURY RICE (PRODUCTS CONTAINING PRE-COOKED RICE) REHEATED	1F	40.581	172.044	24.3
DNSIYC - Pilot Phase II	2012	201	estimated	3	amount consumed	9-18	Wednesday	10	STRAWBERRIES RAW	40R	8.1	33.9	30
DNSIYC - Pilot Phase II	2012	201	estimated	3	amount consumed	9-18	Wednesday	11	FRUIT GUMS WINEGUMS	43R	101.088	431.496	31.2
DNSIYC - Pilot Phase II	2012	201	estimated	3	amount consumed	9-18	Thursday	12	BEANS BAKED CANNED	37C	28.35	120.75	35
DNSIYC - Pilot Phase II	2012	201	estimated	3	amount consumed	9-18	Monday	12	CHICK BREAST MEAT ONLY NO SKIN GRILLED NO + FAT	27B	59.2	250.4	40
DNSIYC - Pilot Phase II	2012	201	estimated	3	amount consumed	9-18	Thursday	8	MILK SEMI SKIMMED AFTER BOILING	11R	17.6	74	40
DNSIYC - Pilot Phase II	2012	201	estimated	3	amount consumed	9-18	Thursday	12	SAUSAGES, PORK, GRILLED	30B	109.35	456.3	45
DNSIYC - Pilot Phase II	2012	201	estimated	3	amount consumed	9-18	Thursday	12	STRAWBERRIES RAW	40R	12.15	50.85	45
DNSIYC - Pilot Phase II	2012	201	estimated	3	amount consumed	9-18	Wednesday	12	CHEESE CHEDDAR ANY OTHER OR FOR RECIPES	14R	202.8	840.938	48.75
DNSIYC - Pilot Phase II	2012	201	estimated	3	amount consumed	9-18	Thursday	11	APPLES EATING RAW FLESH & SKIN ONLY	40A	23.5	99.5	50
DNSIYC - Pilot Phase II	2012	201	estimated	3	amount consumed	9-18	Tuesday	12	STRAWBERRIES RAW	40R	13.5	56.5	50
DNSIYC - Pilot Phase II	2012	201	estimated	3	amount consumed	9-18	Monday	10	FROMAGE FRAIS, LOW FAT, FRUIT, UNFORTIFIED	15C	58.2	246	60
DNSIYC - Pilot Phase II	2012	201	estimated	3	amount consumed	9-18	Monday	12	FROMAGE FRAIS, LOW FAT, FRUIT, UNFORTIFIED	15C	58.2	246	60
DNSIYC - Pilot Phase II	2012	201	estimated	3	amount consumed	9-18	Tuesday	10	FROMAGE FRAIS, LOW FAT, FRUIT, UNFORTIFIED	15C	58.2	246	60
DNSIYC - Pilot Phase II	2012	201	estimated	3	amount consumed	9-18	Wednesday	10	FROMAGE FRAIS, LOW FAT, FRUIT, UNFORTIFIED	15C	58.2	246	60
DNSIYC - Pilot Phase II	2012	201	estimated	3	amount consumed	9-18	Thursday	12	FROMAGE FRAIS, LOW FAT, FRUIT, UNFORTIFIED	15C	58.2	246	60
DNSIYC - Pilot Phase II	2012	201	estimated	3	amount consumed	9-18	Wednesday	10	BROCCOLI-SPROUTING BOILED	37D	11.4	48	60
DNSIYC - Pilot Phase II	2012	201	estimated	3	amount consumed	9-18	Thursday	8	HEINZ STAGE 3/4 BREAKFAST CEREALS FOR BABIES, FORTIFIED	52R	228.536	973.28	61.6
DNSIYC - Pilot Phase II	2012	201	estimated	3	amount consumed	9-18	Tuesday	11	WATER - DILUENT FOR CONCENTRATED LOW CAL SOFT DRNK	58A	0	0	63.64
DNSIYC - Pilot Phase II	2012	201	estimated	3	amount consumed	9-18	Thursday	11	WATER - DILUENT FOR CONCENTRATED LOW CAL SOFT DRNK	58A	0	0	63.64
DNSIYC - Pilot Phase II	2012	201	estimated	3	amount consumed	9-18	Monday	11	WATER - DILUENT FOR CONCENTRATED LOW CAL SOFT DRNK	58A	0	0	72.73
DNSIYC - Pilot Phase II	2012	201	estimated	3	amount consumed	9-18	Thursday	9	WATER - DILUENT FOR CONCENTRATED LOW CAL SOFT DRNK	58A	0	0	72.73
DNSIYC - Pilot Phase II	2012	201	estimated	3	amount consumed	9-18	Wednesday	12	NAAN BREAD PLAIN	2R	213.75	903	75
DNSIYC - Pilot Phase II	2012	201	estimated	3	amount consumed	9-18	Tuesday	10	STRAWBERRIES RAW	40R	20.25	84.75	75
DNSIYC - Pilot Phase II	2012	201	estimated	3	amount consumed	9-18	Wednesday	12	BROCCOLI-SPROUTING BOILED	37D	15.2	64	80
DNSIYC - Pilot Phase II	2012	201	estimated	3	amount consumed	9-18	Tuesday	9	WATER - DILUENT FOR CONCENTRATED LOW CAL SOFT DRNK	58A	0	0	81.82
DNSIYC - Pilot Phase II	2012	201	estimated	3	amount consumed	9-18	Wednesday	11	WATER - DILUENT FOR CONCENTRATED LOW CAL SOFT DRNK	58A	0	0	81.82
DNSIYC - Pilot Phase II	2012	201	estimated	3	amount consumed	9-18	Monday	12	TOMATOES RAW	36C	14.45	62.05	85
DNSIYC - Pilot Phase II	2012	201	estimated	3	amount consumed	9-18	Monday	9	WATER - DILUENT FOR CONCENTRATED LOW CAL SOFT DRNK	58A	0	0	100
DNSIYC - Pilot Phase II	2012	201	estimated	3	amount consumed	9-18	Thursday	10	CREAM OF TOMATO SOUP CANNED	50C	61	256	100
DNSIYC - Pilot Phase II	2012	201	estimated	3	amount consumed	9-18	Tuesday	12	RICE PUDDING WITH OR WITHOUT FRUIT, REDUCED FAT, NOT CANNED EG. MULLER RICE 99% FAT FREE	9C	107	451	100
DNSIYC - Pilot Phase II	2012	201	estimated	3	amount consumed	9-18	Wednesday	12	STRAWBERRIES RAW	40R	27	113	100
DNSIYC - Pilot Phase II	2012	201	estimated	3	amount consumed	9-18	Wednesday	9	WATER - DILUENT FOR CONCENTRATED LOW CAL SOFT DRNK	58A	0	0	104.55
DNSIYC - Pilot Phase II	2012	201	estimated	3	amount consumed	9-18	Wednesday	8	COW & GATE GROWING UP MILK, MADE UP	13A	71.4	298.2	105
DNSIYC - Pilot Phase II	2012	201	estimated	3	amount consumed	9-18	Tuesday	8	COW & GATE GROWING UP MILK, MADE UP	13A	81.6	340.8	120
DNSIYC - Pilot Phase II	2012	201	estimated	3	amount consumed	9-18	Monday	12	COW & GATE GROWING UP MILK, MADE UP	13A	91.8	383.4	135
DNSIYC - Pilot Phase II	2012	201	estimated	3	amount consumed	9-18	Tuesday	12	COW & GATE GROWING UP MILK, MADE UP	13A	91.8	383.4	135
DNSIYC - Pilot Phase II	2012	201	estimated	3	amount consumed	9-18	Monday	8	COW & GATE GROWING UP MILK, MADE UP	13A	112.2	468.6	165
DNSIYC - Pilot Phase II	2012	201	estimated	3	amount consumed	9-18	Thursday	12	COW & GATE GROWING UP MILK, MADE UP	13A	112.2	468.6	165
DNSIYC - Pilot Phase II	2012	201	estimated	3	amount consumed	9-18	Wednesday	12	COW & GATE GROWING UP MILK, MADE UP	13A	122.4	511.2	180
DNSIYC - Pilot Phase II	2012	201	estimated	3	amount consumed	9-18	Thursday	8	COW & GATE GROWING UP MILK, MADE UP	13A	122.4	511.2	180
DNSIYC - Pilot Phase II	2012	201	estimated	3	amount consumed	9-18	Monday	10	SOUP OTHER CANNED AS SERVED	50C	102	430	200
DNSIYC - Pilot Phase II	2012	201	estimated	3	amount consumed	9-18	Tuesday	12	SOUP OTHER CANNED AS SERVED	50C	102	430	200
DNSIYC - Pilot Phase II	2011	201	weighed	1	weighed	9-18	Wednesday	8	MARMITE	50R	1.062	4.5017	0.59
DNSIYC - Pilot Phase II	2011	201	weighed	1	weighed	9-18	Wednesday	8	LOW FAT SPREAD (26-39% FAT) POLYUNSATURATED, FORTIFIED WITH B6, B12, FOLIC ACID	19A	7.08	29.14	2
DNSIYC - Pilot Phase II	2011	201	weighed	1	weighed	9-18	Monday	9	LOW FAT SPREAD (26-39% FAT) POLYUNSATURATED, FORTIFIED WITH B6, B12, FOLIC ACID	19A	10.62	43.71	3
DNSIYC - Pilot Phase II	2011	201	weighed	1	weighed	9-18	Wednesday	8	BREAD GRANARY	59R	7.09416	30.2103	3.006
DNSIYC - Pilot Phase II	2011	201	weighed	1	weighed	9-18	Monday	12	RICE CAKES, NOT FLAVOURED	7A	15.48	65.88	4
DNSIYC - Pilot Phase II	2011	201	weighed	1	weighed	9-18	Tuesday	10	RICE CAKES, NOT FLAVOURED	7A	15.48	65.88	4
DNSIYC - Pilot Phase II	2011	201	weighed	1	weighed	9-18	Tuesday	12	LOW FAT SPREAD (26-39% FAT) POLYUNSATURATED, FORTIFIED WITH B6, B12, FOLIC ACID	19A	17.7	72.85	5
DNSIYC - Pilot Phase II	2011	201	weighed	1	weighed	9-18	Thursday	9	CONC HIGH JUICE DRINK LOW SUGAR BLACKCURRANT	57A	4.3774	18.5785	5.09
DNSIYC - Pilot Phase II	2011	201	weighed	1	weighed	9-18	Wednesday	10	FAT SPREAD (62-72% FAT) NOT POLYUNSATURATED	21B	44.38	182.42	7
DNSIYC - Pilot Phase II	2011	201	weighed	1	weighed	9-18	Tuesday	12	BREAD GRANARY	59R	16.5247	70.3701	7.002
DNSIYC - Pilot Phase II	2011	201	weighed	1	weighed	9-18	Tuesday	9	CONC HIGH JUICE DRINK LOW SUGAR BLACKCURRANT	57A	6.6822	28.3605	7.77
DNSIYC - Pilot Phase II	2011	201	weighed	1	weighed	9-18	Monday	9	ORGANIX BABY BISCUITS WITH THIAMIN	52R	34.32	144.96	8
DNSIYC - Pilot Phase II	2011	201	weighed	1	weighed	9-18	Monday	11	ORGANIX BABY BISCUITS WITH THIAMIN	52R	34.32	144.96	8
DNSIYC - Pilot Phase II	2011	201	weighed	1	weighed	9-18	Thursday	9	ORGANIX BABY BISCUITS WITH THIAMIN	52R	34.32	144.96	8
DNSIYC - Pilot Phase II	2011	201	weighed	1	weighed	9-18	Thursday	10	BREAD GRANARY	59R	21.24	90.45	9
DNSIYC - Pilot Phase II	2011	201	weighed	1	weighed	9-18	Tuesday	11	NESTLE CHOCOLATE DAIRY DESSERTS	15C	22.05	92.34	9
DNSIYC - Pilot Phase II	2011	201	weighed	1	weighed	9-18	Tuesday	12	TURKEY ROAST LIGHT MEAT	27B	15.3	64.8	10
DNSIYC - Pilot Phase II	2011	201	weighed	1	weighed	9-18	Monday	9	CONC HIGH JUICE DRINK LOW SUGAR BLACKCURRANT	57A	8.7548	37.157	10.18
DNSIYC - Pilot Phase II	2011	201	weighed	1	weighed	9-18	Monday	11	CONC HIGH JUICE DRINK LOW SUGAR BLACKCURRANT	57A	8.7548	37.157	10.18
DNSIYC - Pilot Phase II	2011	201	weighed	1	weighed	9-18	Wednesday	9	CONC HIGH JUICE DRINK LOW SUGAR BLACKCURRANT	57A	8.7548	37.157	10.18
DNSIYC - Pilot Phase II	2011	201	weighed	1	weighed	9-18	Wednesday	11	CONC HIGH JUICE DRINK LOW SUGAR BLACKCURRANT	57A	8.7548	37.157	10.18
DNSIYC - Pilot Phase II	2011	201	weighed	1	weighed	9-18	Thursday	11	CONC HIGH JUICE DRINK LOW SUGAR BLACKCURRANT	57A	8.7548	37.157	10.18
DNSIYC - Pilot Phase II	2011	201	weighed	1	weighed	9-18	Wednesday	10	TOMATOES RAW	36C	1.785	7.665	10.5
DNSIYC - Pilot Phase II	2011	201	weighed	1	weighed	9-18	Tuesday	11	CONC HIGH JUICE DRINK LOW SUGAR BLACKCURRANT	57A	9.1246	38.7265	10.61
DNSIYC - Pilot Phase II	2011	201	weighed	1	weighed	9-18	Monday	10	CABBAGE WHITE BOILED	37D	1.54	6.6	11
DNSIYC - Pilot Phase II	2011	201	weighed	1	weighed	9-18	Thursday	10	CUCUMBER-RAW	36B	1.1	4.4	11
DNSIYC - Pilot Phase II	2011	201	weighed	1	weighed	9-18	Monday	9	JAM STONE FRUIT HOMEMADE	41B	28.71	122.76	11
DNSIYC - Pilot Phase II	2011	201	weighed	1	weighed	9-18	Thursday	10	CHEESE CHEDDAR ENGLISH	14R	49.92	207	12
DNSIYC - Pilot Phase II	2011	201	weighed	1	weighed	9-18	Wednesday	9	WHITE CHOCOLATE BUTTONS MICE	44R	63.48	265.44	12
DNSIYC - Pilot Phase II	2011	201	weighed	1	weighed	9-18	Wednesday	12	RICE CAKES, SAVOURY FLAVOURED, NO ADDED SUGAR	7A	52.52	223.08	13
DNSIYC - Pilot Phase II	2011	201	weighed	1	weighed	9-18	Thursday	11	WHITE CHOCOLATE BUTTONS MICE	44R	68.77	287.56	13
DNSIYC - Pilot Phase II	2011	201	weighed	1	weighed	9-18	Tuesday	9	CEREAL BARS WITH FRUIT AND NUTS, NOT COATED, UNFORTIFIED	7A	53.1	224.55	15
DNSIYC - Pilot Phase II	2011	201	weighed	1	weighed	9-18	Tuesday	11	GRAPES BLACK RAW FLESH & SKIN ONLY NOT PIPS	40R	10.2	43.69	17
DNSIYC - Pilot Phase II	2011	201	weighed	1	weighed	9-18	Wednesday	9	GRAPES BLACK RAW FLESH & SKIN ONLY NOT PIPS	40R	10.2	43.69	17
DNSIYC - Pilot Phase II	2011	201	weighed	1	weighed	9-18	Wednesday	10	GRAPES BLACK RAW FLESH & SKIN ONLY NOT PIPS	40R	10.2	43.69	17
DNSIYC - Pilot Phase II	2011	201	weighed	1	weighed	9-18	Wednesday	10	HAM UNSPECIFIED NOT SMOKED NOT CANNED	22B	20.125	84.7	17.5
DNSIYC - Pilot Phase II	2011	201	weighed	1	weighed	9-18	Wednesday	11	NUTRI GRAIN BARS/ NUTRI-GRAIN TWIST BARS, KELLOGGS	8D	61.2	258.66	18
DNSIYC - Pilot Phase II	2011	201	weighed	1	weighed	9-18	Monday	12	TURKEY ROAST LIGHT MEAT	27B	27.54	116.64	18
DNSIYC - Pilot Phase II	2011	201	weighed	1	weighed	9-18	Thursday	10	APPLES EATING RAW FLESH & SKIN ONLY	40A	8.93	37.81	19
DNSIYC - Pilot Phase II	2011	201	weighed	1	weighed	9-18	Monday	10	APPLES EATING RAW FLESH & SKIN ONLY	40A	9.4	39.8	20
DNSIYC - Pilot Phase II	2011	201	weighed	1	weighed	9-18	Thursday	12	GRAPES BLACK RAW FLESH & SKIN ONLY NOT PIPS	40R	12.6	53.97	21
DNSIYC - Pilot Phase II	2011	201	weighed	1	weighed	9-18	Tuesday	10	APPLES EATING RAW FLESH & SKIN ONLY	40A	9.87	41.79	21
DNSIYC - Pilot Phase II	2011	201	weighed	1	weighed	9-18	Monday	10	BEEF TOPSIDE ROAST LEAN ONLY	23B	36.75	154.56	21
DNSIYC - Pilot Phase II	2011	201	weighed	1	weighed	9-18	Thursday	12	CHICKEN ROAST LIGHT MEAT ONLY	27B	32.13	135.45	21
DNSIYC - Pilot Phase II	2011	201	weighed	1	weighed	9-18	Thursday	8	COW AND GATE CREAMY PORRIDGE DRY WEIGHT FORTIFIED	52R	105.538	445.848	24.43
DNSIYC - Pilot Phase II	2011	201	weighed	1	weighed	9-18	Tuesday	8	HEINZ STAGE 2 BREAKFAST CEREALS FOR BABIES, FORTIFIED	52R	102.794	436.151	26.29
DNSIYC - Pilot Phase II	2011	201	weighed	1	weighed	9-18	Monday	10	POTATOES OLD BOILED	39B	19.44	82.62	27
DNSIYC - Pilot Phase II	2011	201	weighed	1	weighed	9-18	Tuesday	12	GRAPES BLACK RAW FLESH & SKIN ONLY NOT PIPS	40R	16.8	71.96	28
DNSIYC - Pilot Phase II	2011	201	weighed	1	weighed	9-18	Wednesday	12	APPLES EATING RAW FLESH & SKIN ONLY	40A	14.1	59.7	30
DNSIYC - Pilot Phase II	2011	201	weighed	1	weighed	9-18	Monday	9	BREAD WHITE TOASTED	2R	83.7	356.19	31
DNSIYC - Pilot Phase II	2011	201	weighed	1	weighed	9-18	Wednesday	10	BREAD, WHITE SLICED, NOT FORTIFIED	2R	98.56	419.76	44
DNSIYC - Pilot Phase II	2011	201	weighed	1	weighed	9-18	Thursday	9	WATER - DILUENT FOR CONCENTRATED LOW CAL SOFT DRNK	58A	0	0	50.91
DNSIYC - Pilot Phase II	2011	201	weighed	1	weighed	9-18	Thursday	10	TOMATOES RAW	36C	8.67	37.23	51
DNSIYC - Pilot Phase II	2011	201	weighed	1	weighed	9-18	Monday	10	FROMAGE FRAIS, LOW FAT, FRUIT, UNFORTIFIED	15C	58.2	246	60
DNSIYC - Pilot Phase II	2011	201	weighed	1	weighed	9-18	Monday	12	FROMAGE FRAIS, LOW FAT, FRUIT, UNFORTIFIED	15C	58.2	246	60
DNSIYC - Pilot Phase II	2011	201	weighed	1	weighed	9-18	Tuesday	12	FROMAGE FRAIS, LOW FAT, FRUIT, UNFORTIFIED	15C	58.2	246	60
DNSIYC - Pilot Phase II	2011	201	weighed	1	weighed	9-18	Thursday	12	FROMAGE FRAIS, LOW FAT, FRUIT, UNFORTIFIED	15C	58.2	246	60
DNSIYC - Pilot Phase II	2011	201	weighed	1	weighed	9-18	Tuesday	8	WATER NOT AS A DILUENT	51R	0	0	62.63
DNSIYC - Pilot Phase II	2011	201	weighed	1	weighed	9-18	Monday	12	READY COOKED SAVOURY RICE (PRODUCTS CONTAINING PRE-COOKED RICE) REHEATED	1F	105.21	446.04	63
DNSIYC - Pilot Phase II	2011	201	weighed	1	weighed	9-18	Wednesday	8	COW & GATE GROWING UP MILK, MADE UP	13A	43.2412	180.596	63.59
DNSIYC - Pilot Phase II	2011	201	weighed	1	weighed	9-18	Tuesday	12	TOMATOES RAW	36C	11.22	48.18	66
DNSIYC - Pilot Phase II	2011	201	weighed	1	weighed	9-18	Thursday	8	WATER NOT AS A DILUENT	51R	0	0	68.42
DNSIYC - Pilot Phase II	2011	201	weighed	1	weighed	9-18	Tuesday	9	WATER - DILUENT FOR CONCENTRATED LOW CAL SOFT DRNK	58A	0	0	77.66
DNSIYC - Pilot Phase II	2011	201	weighed	1	weighed	9-18	Tuesday	12	COW & GATE GROWING UP MILK, MADE UP	13A	53.8832	225.042	79.24
DNSIYC - Pilot Phase II	2011	201	weighed	1	weighed	9-18	Tuesday	10	SOUP OTHER CANNED AS SERVED	50C	44.88	189.2	88
DNSIYC - Pilot Phase II	2011	201	weighed	1	weighed	9-18	Wednesday	12	COW & GATE GROWING UP MILK, MADE UP	13A	61.2	255.6	90
DNSIYC - Pilot Phase II	2011	201	weighed	1	weighed	9-18	Monday	9	WATER - DILUENT FOR CONCENTRATED LOW CAL SOFT DRNK	58A	0	0	101.82
DNSIYC - Pilot Phase II	2011	201	weighed	1	weighed	9-18	Monday	11	WATER - DILUENT FOR CONCENTRATED LOW CAL SOFT DRNK	58A	0	0	101.82
DNSIYC - Pilot Phase II	2011	201	weighed	1	weighed	9-18	Wednesday	9	WATER - DILUENT FOR CONCENTRATED LOW CAL SOFT DRNK	58A	0	0	101.82
DNSIYC - Pilot Phase II	2011	201	weighed	1	weighed	9-18	Wednesday	11	WATER - DILUENT FOR CONCENTRATED LOW CAL SOFT DRNK	58A	0	0	101.82
DNSIYC - Pilot Phase II	2011	201	weighed	1	weighed	9-18	Thursday	11	WATER - DILUENT FOR CONCENTRATED LOW CAL SOFT DRNK	58A	0	0	101.82
DNSIYC - Pilot Phase II	2011	201	weighed	1	weighed	9-18	Tuesday	11	WATER - DILUENT FOR CONCENTRATED LOW CAL SOFT DRNK	58A	0	0	106.13
DNSIYC - Pilot Phase II	2011	201	weighed	1	weighed	9-18	Tuesday	8	COW & GATE GROWING UP MILK, MADE UP	13A	93.1328	388.966	136.96
DNSIYC - Pilot Phase II	2011	201	weighed	1	weighed	9-18	Thursday	12	SOUP OTHER CANNED AS SERVED	50C	71.4	301	140
DNSIYC - Pilot Phase II	2011	201	weighed	1	weighed	9-18	Thursday	8	COW & GATE GROWING UP MILK, MADE UP	13A	115.75	483.425	170.22
DNSIYC - Pilot Phase II	2011	201	weighed	1	weighed	9-18	Monday	8	COW & GATE GROWING UP MILK, MADE UP	13A	122.4	511.2	180
DNSIYC - Pilot Phase II	2011	201	weighed	1	weighed	9-18	Monday	12	COW & GATE GROWING UP MILK, MADE UP	13A	122.4	511.2	180
DNSIYC - Pilot Phase II	2011	201	weighed	1	weighed	9-18	Thursday	12	COW & GATE GROWING UP MILK, MADE UP	13A	122.4	511.2	180
DNSIYC - Pilot Phase II	2031	203	estimated	2	served & leftover	4-8	Thursday	8	BREAST MILK MATURE	13R	93.15	390.15	135
DNSIYC - Pilot Phase II	2031	203	estimated	2	served & leftover	4-8	Thursday	10	BREAST MILK MATURE	13R	93.15	390.15	135
DNSIYC - Pilot Phase II	2031	203	estimated	2	served & leftover	4-8	Thursday	13	BREAST MILK MATURE	13R	93.15	390.15	135
DNSIYC - Pilot Phase II	2031	203	estimated	2	served & leftover	4-8	Thursday	14	BREAST MILK MATURE	13R	93.15	390.15	135
DNSIYC - Pilot Phase II	2031	203	estimated	2	served & leftover	4-8	Friday	8	BREAST MILK MATURE	13R	93.15	390.15	135
DNSIYC - Pilot Phase II	2031	203	estimated	2	served & leftover	4-8	Friday	9	BREAST MILK MATURE	13R	93.15	390.15	135
DNSIYC - Pilot Phase II	2031	203	estimated	2	served & leftover	4-8	Friday	10	BREAST MILK MATURE	13R	93.15	390.15	135
DNSIYC - Pilot Phase II	2031	203	estimated	2	served & leftover	4-8	Friday	11	BREAST MILK MATURE	13R	93.15	390.15	135
DNSIYC - Pilot Phase II	2031	203	estimated	2	served & leftover	4-8	Friday	13	BREAST MILK MATURE	13R	93.15	390.15	135
DNSIYC - Pilot Phase II	2031	203	estimated	2	served & leftover	4-8	Friday	14	BREAST MILK MATURE	13R	93.15	390.15	135
DNSIYC - Pilot Phase II	2031	203	estimated	2	served & leftover	4-8	Saturday	8	BREAST MILK MATURE	13R	93.15	390.15	135
DNSIYC - Pilot Phase II	2031	203	estimated	2	served & leftover	4-8	Saturday	10	BREAST MILK MATURE	13R	93.15	390.15	135
DNSIYC - Pilot Phase II	2031	203	estimated	2	served & leftover	4-8	Saturday	13	BREAST MILK MATURE	13R	93.15	390.15	135
DNSIYC - Pilot Phase II	2031	203	estimated	2	served & leftover	4-8	Saturday	14	BREAST MILK MATURE	13R	93.15	390.15	135
DNSIYC - Pilot Phase II	2031	203	estimated	2	served & leftover	4-8	Sunday	8	BREAST MILK MATURE	13R	93.15	390.15	135
DNSIYC - Pilot Phase II	2031	203	estimated	2	served & leftover	4-8	Sunday	11	BREAST MILK MATURE	13R	93.15	390.15	135
DNSIYC - Pilot Phase II	2031	203	estimated	2	served & leftover	4-8	Sunday	13	BREAST MILK MATURE	13R	93.15	390.15	135
DNSIYC - Pilot Phase II	2031	203	estimated	2	served & leftover	4-8	Sunday	14	BREAST MILK MATURE	13R	93.15	390.15	135
DNSIYC - Pilot Phase II	2031	203	estimated	2	served & leftover	4-8	Sunday	14	BREAST MILK MATURE	13R	93.15	390.15	135
DNSIYC - Pilot Phase II	2031	203	estimated	2	served & leftover	4-8	Sunday	12	BREAST MILK MATURE	13R	83.835	351.135	121.5
DNSIYC - Pilot Phase II	2031	203	estimated	2	served & leftover	4-8	Thursday	11	BREAST MILK MATURE	13R	74.52	312.12	108
DNSIYC - Pilot Phase II	2031	203	estimated	2	served & leftover	4-8	Friday	14	BREAST MILK MATURE	13R	74.52	312.12	108
DNSIYC - Pilot Phase II	2031	203	estimated	2	served & leftover	4-8	Saturday	10	BREAST MILK MATURE	13R	74.52	312.12	108
DNSIYC - Pilot Phase II	2031	203	estimated	2	served & leftover	4-8	Sunday	10	BREAST MILK MATURE	13R	74.52	312.12	108
DNSIYC - Pilot Phase II	2031	203	estimated	2	served & leftover	4-8	Friday	13	BREAST MILK MATURE	13R	65.205	273.105	94.5
DNSIYC - Pilot Phase II	2031	203	estimated	2	served & leftover	4-8	Saturday	14	BREAST MILK MATURE	13R	65.205	273.105	94.5
DNSIYC - Pilot Phase II	2031	203	estimated	2	served & leftover	4-8	Sunday	9	BREAST MILK MATURE	13R	65.205	273.105	94.5
DNSIYC - Pilot Phase II	2031	203	estimated	2	served & leftover	4-8	Sunday	14	BREAST MILK MATURE	13R	65.205	273.105	94.5
DNSIYC - Pilot Phase II	2031	203	estimated	2	served & leftover	4-8	Saturday	12	BREAST MILK MATURE	13R	55.89	234.09	81
DNSIYC - Pilot Phase II	2031	203	estimated	2	served & leftover	4-8	Thursday	12	BREAST MILK MATURE	13R	46.575	195.075	67.5
DNSIYC - Pilot Phase II	2031	203	estimated	2	served & leftover	4-8	Friday	9	BREAST MILK MATURE	13R	46.575	195.075	67.5
DNSIYC - Pilot Phase II	2031	203	estimated	2	served & leftover	4-8	Friday	12	BREAST MILK MATURE	13R	46.575	195.075	67.5
DNSIYC - Pilot Phase II	2031	203	estimated	2	served & leftover	4-8	Saturday	9	BREAST MILK MATURE	13R	46.575	195.075	67.5
DNSIYC - Pilot Phase II	2031	203	estimated	2	served & leftover	4-8	Saturday	14	BREAST MILK MATURE	13R	46.575	195.075	67.5
DNSIYC - Pilot Phase II	2031	203	estimated	2	served & leftover	4-8	Friday	12	FROMAGE FRAIS, LOW FAT, FRUIT, UNFORTIFIED	15C	58.2	246	60
DNSIYC - Pilot Phase II	2031	203	estimated	2	served & leftover	4-8	Thursday	12	BREAST MILK MATURE	13R	37.26	156.06	54
DNSIYC - Pilot Phase II	2031	203	estimated	2	served & leftover	4-8	Thursday	9	BREAST MILK MATURE	13R	27.945	117.045	40.5
DNSIYC - Pilot Phase II	2031	203	estimated	2	served & leftover	4-8	Friday	12	BREAST MILK MATURE	13R	27.945	117.045	40.5
DNSIYC - Pilot Phase II	2031	203	estimated	2	served & leftover	4-8	Thursday	12	FROMAGE FRAIS, LOW FAT, FRUIT, UNFORTIFIED	15C	38.8	164	40
DNSIYC - Pilot Phase II	2031	203	estimated	2	served & leftover	4-8	Sunday	9	WATER NOT AS A DILUENT	51R	0	0	37.5
DNSIYC - Pilot Phase II	2031	203	estimated	2	served & leftover	4-8	Friday	12	HEINZ STAGE 2 TODDLER MEALS VEGETABLE BASED FORTIFIED WITH IRON	52R	23.12	97.58	34
DNSIYC - Pilot Phase II	2031	203	estimated	2	served & leftover	4-8	Sunday	12	HEINZ STAGE 2 TODDLER MEALS VEGETABLE BASED FORTIFIED WITH IRON	52R	23.12	97.58	34
DNSIYC - Pilot Phase II	2031	203	estimated	2	served & leftover	4-8	Friday	9	WATER NOT AS A DILUENT	51R	0	0	30
DNSIYC - Pilot Phase II	2031	203	estimated	2	served & leftover	4-8	Friday	12	WATER NOT AS A DILUENT	51R	0	0	30
DNSIYC - Pilot Phase II	2031	203	estimated	2	served & leftover	4-8	Saturday	12	WATER NOT AS A DILUENT	51R	0	0	30
DNSIYC - Pilot Phase II	2031	203	estimated	2	served & leftover	4-8	Sunday	12	WATER NOT AS A DILUENT	51R	0	0	30
DNSIYC - Pilot Phase II	2031	203	estimated	2	served & leftover	4-8	Thursday	9	WATER NOT AS A DILUENT	51R	0	0	22.5
DNSIYC - Pilot Phase II	2031	203	estimated	2	served & leftover	4-8	Saturday	9	WATER NOT AS A DILUENT	51R	0	0	22.5
DNSIYC - Pilot Phase II	2031	203	estimated	2	served & leftover	4-8	Saturday	9	HEINZ STAGE 1 BREAKFAST CEREALS FOR BABIES, FORTIFIED	52R	72.314	306.21	17.3
DNSIYC - Pilot Phase II	2031	203	estimated	2	served & leftover	4-8	Thursday	12	HEINZ STAGE 2 TODDLER MEALS VEGETABLE BASED FORTIFIED WITH IRON	52R	11.56	48.79	17
DNSIYC - Pilot Phase II	2031	203	estimated	2	served & leftover	4-8	Saturday	12	HEINZ STAGE 2 TODDLER MEALS VEGETABLE BASED FORTIFIED WITH IRON	52R	11.56	48.79	17
DNSIYC - Pilot Phase II	2031	203	estimated	2	served & leftover	4-8	Thursday	12	WATER NOT AS A DILUENT	51R	0	0	15
DNSIYC - Pilot Phase II	2031	203	estimated	2	served & leftover	4-8	Sunday	9	HEINZ STAGE 1 BREAKFAST CEREALS FOR BABIES, FORTIFIED	52R	60.61	256.65	14.5
DNSIYC - Pilot Phase II	2031	203	estimated	2	served & leftover	4-8	Thursday	9	HEINZ STAGE 1 BREAKFAST CEREALS FOR BABIES, FORTIFIED	52R	57.684	244.26	13.8
DNSIYC - Pilot Phase II	2031	203	estimated	2	served & leftover	4-8	Friday	9	HEINZ STAGE 1 BREAKFAST CEREALS FOR BABIES, FORTIFIED	52R	52.25	221.25	12.5
DNSIYC - Pilot Phase II	2032	203	weighed	1	weighed	4-8	Saturday	8	BREAST MILK MATURE	13R	93.15	390.15	135
DNSIYC - Pilot Phase II	2032	203	weighed	1	weighed	4-8	Saturday	10	BREAST MILK MATURE	13R	93.15	390.15	135
DNSIYC - Pilot Phase II	2032	203	weighed	1	weighed	4-8	Saturday	14	BREAST MILK MATURE	13R	93.15	390.15	135
DNSIYC - Pilot Phase II	2032	203	weighed	1	weighed	4-8	Sunday	8	BREAST MILK MATURE	13R	93.15	390.15	135
DNSIYC - Pilot Phase II	2032	203	weighed	1	weighed	4-8	Sunday	13	BREAST MILK MATURE	13R	93.15	390.15	135
DNSIYC - Pilot Phase II	2032	203	weighed	1	weighed	4-8	Sunday	14	BREAST MILK MATURE	13R	93.15	390.15	135
DNSIYC - Pilot Phase II	2032	203	weighed	1	weighed	4-8	Monday	13	BREAST MILK MATURE	13R	93.15	390.15	135
DNSIYC - Pilot Phase II	2032	203	weighed	1	weighed	4-8	Monday	14	BREAST MILK MATURE	13R	93.15	390.15	135
DNSIYC - Pilot Phase II	2032	203	weighed	1	weighed	4-8	Tuesday	14	BREAST MILK MATURE	13R	93.15	390.15	135
DNSIYC - Pilot Phase II	2032	203	weighed	1	weighed	4-8	Sunday	12	BREAST MILK MATURE	13R	83.835	351.135	121.5
DNSIYC - Pilot Phase II	2032	203	weighed	1	weighed	4-8	Tuesday	13	BREAST MILK MATURE	13R	83.835	351.135	121.5
DNSIYC - Pilot Phase II	2032	203	weighed	1	weighed	4-8	Tuesday	13	BREAST MILK MATURE	13R	83.835	351.135	121.5
DNSIYC - Pilot Phase II	2032	203	weighed	1	weighed	4-8	Monday	8	BREAST MILK MATURE	13R	77.28	323.68	112
DNSIYC - Pilot Phase II	2032	203	weighed	1	weighed	4-8	Monday	9	BREAST MILK MATURE	13R	77.28	323.68	112
DNSIYC - Pilot Phase II	2032	203	weighed	1	weighed	4-8	Monday	10	BREAST MILK MATURE	13R	77.28	323.68	112
DNSIYC - Pilot Phase II	2032	203	weighed	1	weighed	4-8	Tuesday	8	BREAST MILK MATURE	13R	77.28	323.68	112
DNSIYC - Pilot Phase II	2032	203	weighed	1	weighed	4-8	Tuesday	11	BREAST MILK MATURE	13R	77.28	323.68	112
DNSIYC - Pilot Phase II	2032	203	weighed	1	weighed	4-8	Saturday	13	BREAST MILK MATURE	13R	74.52	312.12	108
DNSIYC - Pilot Phase II	2032	203	weighed	1	weighed	4-8	Saturday	14	BREAST MILK MATURE	13R	74.52	312.12	108
DNSIYC - Pilot Phase II	2032	203	weighed	1	weighed	4-8	Monday	12	BREAST MILK MATURE	13R	74.52	312.12	108
DNSIYC - Pilot Phase II	2032	203	weighed	1	weighed	4-8	Monday	14	BREAST MILK MATURE	13R	74.52	312.12	108
DNSIYC - Pilot Phase II	2032	203	weighed	1	weighed	4-8	Sunday	10	BREAST MILK MATURE	13R	67.62	283.22	98
DNSIYC - Pilot Phase II	2032	203	weighed	1	weighed	4-8	Saturday	12	BREAST MILK MATURE	13R	65.205	273.105	94.5
DNSIYC - Pilot Phase II	2032	203	weighed	1	weighed	4-8	Sunday	13	BREAST MILK MATURE	13R	65.205	273.105	94.5
DNSIYC - Pilot Phase II	2032	203	weighed	1	weighed	4-8	Saturday	12	BREAST MILK MATURE	13R	57.96	242.76	84
DNSIYC - Pilot Phase II	2032	203	weighed	1	weighed	4-8	Monday	11	BREAST MILK MATURE	13R	57.96	242.76	84
DNSIYC - Pilot Phase II	2032	203	weighed	1	weighed	4-8	Sunday	14	BREAST MILK MATURE	13R	55.89	234.09	81
DNSIYC - Pilot Phase II	2032	203	weighed	1	weighed	4-8	Monday	12	BREAST MILK MATURE	13R	55.89	234.09	81
DNSIYC - Pilot Phase II	2032	203	weighed	1	weighed	4-8	Monday	14	BREAST MILK MATURE	13R	55.89	234.09	81
DNSIYC - Pilot Phase II	2032	203	weighed	1	weighed	4-8	Tuesday	14	BREAST MILK MATURE	13R	55.89	234.09	81
DNSIYC - Pilot Phase II	2032	203	weighed	1	weighed	4-8	Saturday	14	BREAST MILK MATURE	13R	46.575	195.075	67.5
DNSIYC - Pilot Phase II	2032	203	weighed	1	weighed	4-8	Tuesday	14	BREAST MILK MATURE	13R	46.575	195.075	67.5
DNSIYC - Pilot Phase II	2032	203	weighed	1	weighed	4-8	Tuesday	12	BREAST MILK MATURE	13R	38.64	161.84	56
DNSIYC - Pilot Phase II	2032	203	weighed	1	weighed	4-8	Sunday	9	BREAST MILK MATURE	13R	37.26	156.06	54
DNSIYC - Pilot Phase II	2032	203	weighed	1	weighed	4-8	Tuesday	12	BREAST MILK MATURE	13R	37.26	156.06	54
DNSIYC - Pilot Phase II	2032	203	weighed	1	weighed	4-8	Saturday	10	HEINZ STAGE 1 BREAKFAST CEREALS FOR BABIES, FORTIFIED	52R	167.2	708	40
DNSIYC - Pilot Phase II	2032	203	weighed	1	weighed	4-8	Saturday	10	WATER NOT AS A DILUENT	51R	0	0	30
DNSIYC - Pilot Phase II	2032	203	weighed	1	weighed	4-8	Monday	10	WATER AS A DILUENT FOR DRIED INFANT FOODS	52R	0	0	29.25
DNSIYC - Pilot Phase II	2032	203	weighed	1	weighed	4-8	Tuesday	8	WATER NOT AS A DILUENT	51R	0	0	28.7
DNSIYC - Pilot Phase II	2032	203	weighed	1	weighed	4-8	Sunday	12	WATER AS A DILUENT FOR DRIED INFANT FOODS	52R	0	0	28.7
DNSIYC - Pilot Phase II	2032	203	weighed	1	weighed	4-8	Saturday	9	WATER NOT AS A DILUENT	51R	0	0	27.75
DNSIYC - Pilot Phase II	2032	203	weighed	1	weighed	4-8	Tuesday	10	WATER NOT AS A DILUENT	51R	0	0	27.4
DNSIYC - Pilot Phase II	2032	203	weighed	1	weighed	4-8	Monday	8	WATER AS A DILUENT FOR DRIED INFANT FOODS	52R	0	0	27.3
DNSIYC - Pilot Phase II	2032	203	weighed	1	weighed	4-8	Tuesday	11	WATER NOT AS A DILUENT	51R	0	0	24.7
DNSIYC - Pilot Phase II	2032	203	weighed	1	weighed	4-8	Monday	11	WATER AS A DILUENT FOR DRIED INFANT FOODS	52R	0	0	24.7
DNSIYC - Pilot Phase II	2032	203	weighed	1	weighed	4-8	Saturday	9	WATER NOT AS A DILUENT	51R	0	0	24
DNSIYC - Pilot Phase II	2032	203	weighed	1	weighed	4-8	Sunday	8	WATER AS A DILUENT FOR DRIED INFANT FOODS	52R	0	0	22
DNSIYC - Pilot Phase II	2032	203	weighed	1	weighed	4-8	Saturday	12	WATER AS A DILUENT FOR DRIED INFANT FOODS	52R	0	0	21.42
DNSIYC - Pilot Phase II	2032	203	weighed	1	weighed	4-8	Tuesday	10	FROMAGE FRAIS, LOW FAT, FRUIT, UNFORTIFIED	15C	19.4	82	20
DNSIYC - Pilot Phase II	2032	203	weighed	1	weighed	4-8	Monday	8	WATER NOT AS A DILUENT	51R	0	0	19
DNSIYC - Pilot Phase II	2032	203	weighed	1	weighed	4-8	Monday	10	WATER NOT AS A DILUENT	51R	0	0	19
DNSIYC - Pilot Phase II	2032	203	weighed	1	weighed	4-8	Sunday	10	WATER AS A DILUENT FOR DRIED INFANT FOODS	52R	0	0	18.7
DNSIYC - Pilot Phase II	2032	203	weighed	1	weighed	4-8	Monday	10	WATER NOT AS A DILUENT	51R	0	0	18
DNSIYC - Pilot Phase II	2032	203	weighed	1	weighed	4-8	Sunday	10	WATER NOT AS A DILUENT	51R	0	0	17
DNSIYC - Pilot Phase II	2032	203	weighed	1	weighed	4-8	Sunday	12	WATER NOT AS A DILUENT	51R	0	0	17
DNSIYC - Pilot Phase II	2032	203	weighed	1	weighed	4-8	Tuesday	8	WATER NOT AS A DILUENT	51R	0	0	17
DNSIYC - Pilot Phase II	2032	203	weighed	1	weighed	4-8	Tuesday	10	WATER NOT AS A DILUENT	51R	0	0	17
DNSIYC - Pilot Phase II	2032	203	weighed	1	weighed	4-8	Saturday	10	WATER AS A DILUENT FOR DRIED INFANT FOODS	52R	0	0	17
DNSIYC - Pilot Phase II	2032	203	weighed	1	weighed	4-8	Sunday	12	HEINZ STAGE 1 BREAKFAST CEREALS FOR BABIES, FORTIFIED	52R	59.774	253.11	14.3
DNSIYC - Pilot Phase II	2032	203	weighed	1	weighed	4-8	Tuesday	8	HEINZ STAGE 1 BREAKFAST CEREALS FOR BABIES, FORTIFIED	52R	59.774	253.11	14.3
DNSIYC - Pilot Phase II	2032	203	weighed	1	weighed	4-8	Monday	8	HEINZ STAGE 1 BREAKFAST CEREALS FOR BABIES, FORTIFIED	52R	57.266	242.49	13.7
DNSIYC - Pilot Phase II	2032	203	weighed	1	weighed	4-8	Tuesday	10	HEINZ STAGE 2 TODDLER MEALS VEGETABLE BASED FORTIFIED WITH IRON	52R	9.316	39.319	13.7
DNSIYC - Pilot Phase II	2032	203	weighed	1	weighed	4-8	Tuesday	11	WATER NOT AS A DILUENT	51R	0	0	13
DNSIYC - Pilot Phase II	2032	203	weighed	1	weighed	4-8	Tuesday	11	HEINZ STAGE 1 BREAKFAST CEREALS FOR BABIES, FORTIFIED	52R	51.832	219.48	12.4
DNSIYC - Pilot Phase II	2032	203	weighed	1	weighed	4-8	Monday	11	HEINZ STAGE 1 BREAKFAST CEREALS FOR BABIES, FORTIFIED	52R	51.414	217.71	12.3
DNSIYC - Pilot Phase II	2032	203	weighed	1	weighed	4-8	Sunday	8	HEINZ STAGE 1 BREAKFAST CEREALS FOR BABIES, FORTIFIED	52R	45.98	194.7	11
DNSIYC - Pilot Phase II	2032	203	weighed	1	weighed	4-8	Sunday	10	YOGURT LOW FAT FRUIT	15B	7.8	33	10
DNSIYC - Pilot Phase II	2032	203	weighed	1	weighed	4-8	Monday	10	HEINZ STAGE 2 TODDLER MEALS VEGETABLE BASED FORTIFIED WITH IRON	52R	6.63	27.9825	9.75
DNSIYC - Pilot Phase II	2032	203	weighed	1	weighed	4-8	Sunday	10	HEINZ STAGE 2 TODDLER MEALS VEGETABLE BASED FORTIFIED WITH IRON	52R	6.324	26.691	9.3
DNSIYC - Pilot Phase II	2032	203	weighed	1	weighed	4-8	Saturday	9	HEINZ STAGE 1 BREAKFAST CEREALS FOR BABIES, FORTIFIED	52R	38.665	163.725	9.25
DNSIYC - Pilot Phase II	2032	203	weighed	1	weighed	4-8	Saturday	12	HIPP ORGANIC STAGE 1 CREAMY PORRIDGE STAGE 1 DRY WEIGHT FORTIFIED	52R	36.5082	154.089	8.57
DNSIYC - Pilot Phase II	2052	205	estimated	2	served & leftover	4-8	Friday	9	MANGOES FRESH FLESH ONLY	40R	0.684	2.94	1.2
DNSIYC - Pilot Phase II	2052	205	estimated	2	served & leftover	4-8	Friday	9	PEACHES FRESH FLESH & SKIN ONLY	40R	1.188	5.112	3.6
DNSIYC - Pilot Phase II	2052	205	estimated	2	served & leftover	4-8	Friday	11	MILK CHOCOLATE BAR	44R	39	163.2	7.5
DNSIYC - Pilot Phase II	2052	205	estimated	2	served & leftover	4-8	Friday	12	RUSKS, UNFLAVOURED, FORTIFIED	52R			8.5
DNSIYC - Pilot Phase II	2052	205	estimated	2	served & leftover	4-8	Sunday	11	RUSKS, UNFLAVOURED, FORTIFIED	52R			8.5
DNSIYC - Pilot Phase II	2052	205	estimated	2	served & leftover	4-8	Monday	9	RUSKS, UNFLAVOURED, FORTIFIED	52R			8.5
DNSIYC - Pilot Phase II	2052	205	estimated	2	served & leftover	4-8	Sunday	10	PURE PLAIN BABY RICE WITH THIAMIN, STAGE 1 FROM 4 MONTHS+	52R	39.208	166.816	10.4
DNSIYC - Pilot Phase II	2052	205	estimated	2	served & leftover	4-8	Friday	10	BABY MEALS WITH BEEF AND VEGETABLES, STAGE 1	52R	9.9	41.4	15
DNSIYC - Pilot Phase II	2052	205	estimated	2	served & leftover	4-8	Monday	11	FRUITY CUSTARD POTS, ANY FLAVOUR, STAGE 3, WITH VIT C (NOT WITH RICE)	52R	21.888	92.448	28.8
DNSIYC - Pilot Phase II	2052	205	estimated	2	served & leftover	4-8	Saturday	11	FROMAGE FRAIS, LOW FAT, FRUIT, UNFORTIFIED	15C	29.1	123	30
DNSIYC - Pilot Phase II	2052	205	estimated	2	served & leftover	4-8	Saturday	11	BABY MEALS, VEGETABLE BASED, STAGE 1	52R	14.448	60.888	34.4
DNSIYC - Pilot Phase II	2052	205	estimated	2	served & leftover	4-8	Friday	9	APPLES EATING RAW FLESH ONLY	40A	15.84	66.88	35.2
DNSIYC - Pilot Phase II	2052	205	estimated	2	served & leftover	4-8	Monday	11	BABY MEALS, VEGETABLE BASED, STAGE 1	52R	22.428	94.518	53.4
DNSIYC - Pilot Phase II	2052	205	estimated	2	served & leftover	4-8	Friday	12	COW AND GATE INFANT FORMULA MILK FOR HUNGRIER BABIES, MADE UP	13A	36.96	154	56
DNSIYC - Pilot Phase II	2052	205	estimated	2	served & leftover	4-8	Monday	12	FROMAGE FRAIS, LOW FAT, FRUIT, UNFORTIFIED	15C	59.946	253.38	61.8
DNSIYC - Pilot Phase II	2052	205	estimated	2	served & leftover	4-8	Friday	12	COW AND GATE INFANT FORMULA MILK FOR HUNGRIER BABIES, MADE UP	13A	55.44	231	84
DNSIYC - Pilot Phase II	2052	205	estimated	2	served & leftover	4-8	Sunday	12	COW AND GATE INFANT FORMULA MILK FOR HUNGRIER BABIES, MADE UP	13A	55.44	231	84
DNSIYC - Pilot Phase II	2052	205	estimated	2	served & leftover	4-8	Monday	10	COW AND GATE INFANT FORMULA MILK FOR HUNGRIER BABIES, MADE UP	13A	55.44	231	84
DNSIYC - Pilot Phase II	2052	205	estimated	2	served & leftover	4-8	Monday	12	COW AND GATE INFANT FORMULA MILK FOR HUNGRIER BABIES, MADE UP	13A	55.44	231	84
DNSIYC - Pilot Phase II	2052	205	estimated	2	served & leftover	4-8	Sunday	10	COW AND GATE FIRST INFANT FORMULA MILK, MADE UP	13A	67.6	284.96	104
DNSIYC - Pilot Phase II	2052	205	estimated	2	served & leftover	4-8	Saturday	9	COW AND GATE INFANT FORMULA MILK FOR HUNGRIER BABIES, MADE UP	13A	73.92	308	112
DNSIYC - Pilot Phase II	2052	205	estimated	2	served & leftover	4-8	Saturday	11	COW AND GATE INFANT FORMULA MILK FOR HUNGRIER BABIES, MADE UP	13A	73.92	308	112
DNSIYC - Pilot Phase II	2052	205	estimated	2	served & leftover	4-8	Saturday	12	COW AND GATE INFANT FORMULA MILK FOR HUNGRIER BABIES, MADE UP	13A	73.92	308	112
DNSIYC - Pilot Phase II	2052	205	estimated	2	served & leftover	4-8	Monday	11	COW AND GATE INFANT FORMULA MILK FOR HUNGRIER BABIES, MADE UP	13A	73.92	308	112
DNSIYC - Pilot Phase II	2052	205	estimated	2	served & leftover	4-8	Monday	14	COW AND GATE INFANT FORMULA MILK FOR HUNGRIER BABIES, MADE UP	13A	92.4	385	140
DNSIYC - Pilot Phase II	2052	205	estimated	2	served & leftover	4-8	Friday	9	COW AND GATE INFANT FORMULA MILK FOR HUNGRIER BABIES, MADE UP	13A	101.64	423.5	154
DNSIYC - Pilot Phase II	2052	205	estimated	2	served & leftover	4-8	Monday	9	COW AND GATE INFANT FORMULA MILK FOR HUNGRIER BABIES, MADE UP	13A	101.64	423.5	154
DNSIYC - Pilot Phase II	2052	205	estimated	2	served & leftover	4-8	Friday	8	COW AND GATE INFANT FORMULA MILK FOR HUNGRIER BABIES, MADE UP	13A	110.88	462	168
DNSIYC - Pilot Phase II	2052	205	estimated	2	served & leftover	4-8	Friday	10	COW AND GATE INFANT FORMULA MILK FOR HUNGRIER BABIES, MADE UP	13A	110.88	462	168
DNSIYC - Pilot Phase II	2052	205	estimated	2	served & leftover	4-8	Friday	11	COW AND GATE INFANT FORMULA MILK FOR HUNGRIER BABIES, MADE UP	13A	110.88	462	168
DNSIYC - Pilot Phase II	2052	205	estimated	2	served & leftover	4-8	Saturday	8	COW AND GATE INFANT FORMULA MILK FOR HUNGRIER BABIES, MADE UP	13A	110.88	462	168
DNSIYC - Pilot Phase II	2052	205	estimated	2	served & leftover	4-8	Saturday	10	COW AND GATE INFANT FORMULA MILK FOR HUNGRIER BABIES, MADE UP	13A	110.88	462	168
DNSIYC - Pilot Phase II	2052	205	estimated	2	served & leftover	4-8	Saturday	12	COW AND GATE INFANT FORMULA MILK FOR HUNGRIER BABIES, MADE UP	13A	110.88	462	168
DNSIYC - Pilot Phase II	2052	205	estimated	2	served & leftover	4-8	Sunday	8	COW AND GATE INFANT FORMULA MILK FOR HUNGRIER BABIES, MADE UP	13A	110.88	462	168
DNSIYC - Pilot Phase II	2052	205	estimated	2	served & leftover	4-8	Sunday	9	COW AND GATE INFANT FORMULA MILK FOR HUNGRIER BABIES, MADE UP	13A	110.88	462	168
DNSIYC - Pilot Phase II	2052	205	estimated	2	served & leftover	4-8	Sunday	10	COW AND GATE INFANT FORMULA MILK FOR HUNGRIER BABIES, MADE UP	13A	110.88	462	168
DNSIYC - Pilot Phase II	2052	205	estimated	2	served & leftover	4-8	Sunday	11	COW AND GATE INFANT FORMULA MILK FOR HUNGRIER BABIES, MADE UP	13A	110.88	462	168
DNSIYC - Pilot Phase II	2052	205	estimated	2	served & leftover	4-8	Sunday	12	COW AND GATE INFANT FORMULA MILK FOR HUNGRIER BABIES, MADE UP	13A	110.88	462	168
DNSIYC - Pilot Phase II	2052	205	estimated	2	served & leftover	4-8	Monday	8	COW AND GATE INFANT FORMULA MILK FOR HUNGRIER BABIES, MADE UP	13A	110.88	462	168
DNSIYC - Pilot Phase II	2052	205	estimated	2	served & leftover	4-8	Monday	12	COW AND GATE INFANT FORMULA MILK FOR HUNGRIER BABIES, MADE UP	13A	110.88	462	168
DNSIYC - Pilot Phase II	2051	205	weighed	1	weighed	4-8	Saturday	12	RUSKS, UNFLAVOURED, FORTIFIED	52R			2
DNSIYC - Pilot Phase II	2051	205	weighed	1	weighed	4-8	Friday	9	INFANT CEREALS WITH FRUIT AND THIAMIN, STAGE 1	52R	15	63.84	4
DNSIYC - Pilot Phase II	2051	205	weighed	1	weighed	4-8	Monday	9	RUSKS, UNFLAVOURED, FORTIFIED	52R			4
DNSIYC - Pilot Phase II	2051	205	weighed	1	weighed	4-8	Saturday	11	MILK CHOCOLATE BAR	44R	39	163.2	7.5
DNSIYC - Pilot Phase II	2051	205	weighed	1	weighed	4-8	Friday	12	FRUITY CUSTARD POTS, ANY FLAVOUR, STAGE 3, WITH VIT C (NOT WITH RICE)	52R	15.2	64.2	20
DNSIYC - Pilot Phase II	2051	205	weighed	1	weighed	4-8	Saturday	10	FRUITY CUSTARD POTS, ANY FLAVOUR, STAGE 3, WITH VIT C (NOT WITH RICE)	52R	16.72	70.62	22
DNSIYC - Pilot Phase II	2051	205	weighed	1	weighed	4-8	Saturday	10	HEINZ TOMATO, BEANS AND BACON, CANNED, FORTIFIED WITH IRON, STAGE 1	52R	15.25	64.25	25
DNSIYC - Pilot Phase II	2051	205	weighed	1	weighed	4-8	Friday	9	COW AND GATE INFANT FORMULA MILK FOR HUNGRIER BABIES, MADE UP	13A	18.48	77	28
DNSIYC - Pilot Phase II	2051	205	weighed	1	weighed	4-8	Friday	9	COW AND GATE INFANT FORMULA MILK FOR HUNGRIER BABIES, MADE UP	13A	18.48	77	28
DNSIYC - Pilot Phase II	2051	205	weighed	1	weighed	4-8	Friday	12	HEINZ TOMATO, BEANS AND BACON, CANNED, FORTIFIED WITH IRON, STAGE 1	52R	17.69	74.53	29
DNSIYC - Pilot Phase II	2051	205	weighed	1	weighed	4-8	Monday	10	BABY MEALS WITH CHICKEN AND VEGETABLES, STAGE 1	52R	24.85	104.65	35
DNSIYC - Pilot Phase II	2051	205	weighed	1	weighed	4-8	Monday	10	FROMAGE FRAIS, LOW FAT, FRUIT, UNFORTIFIED	15C	38.8	164	40
DNSIYC - Pilot Phase II	2051	205	weighed	1	weighed	4-8	Sunday	10	HEINZ CHOCOLATE PUDDING, CANNED, STAGE 1 4 MONTH+	52R	30.8	130	40
DNSIYC - Pilot Phase II	2051	205	weighed	1	weighed	4-8	Sunday	10	COW & GATE TODDLER BALANCE STAGE 3 SAVOURY BABY MEALS NOT FORTIFIED	52R	33.58	141.68	46
DNSIYC - Pilot Phase II	2051	205	weighed	1	weighed	4-8	Monday	11	COW AND GATE INFANT FORMULA MILK FOR HUNGRIER BABIES, MADE UP	13A	36.96	154	56
DNSIYC - Pilot Phase II	2051	205	weighed	1	weighed	4-8	Friday	10	COW AND GATE INFANT FORMULA MILK FOR HUNGRIER BABIES, MADE UP	13A	46.2	192.5	70
DNSIYC - Pilot Phase II	2051	205	weighed	1	weighed	4-8	Saturday	10	COW AND GATE INFANT FORMULA MILK FOR HUNGRIER BABIES, MADE UP	13A	55.44	231	84
DNSIYC - Pilot Phase II	2051	205	weighed	1	weighed	4-8	Saturday	9	COW AND GATE INFANT FORMULA MILK FOR HUNGRIER BABIES, MADE UP	13A	73.92	308	112
DNSIYC - Pilot Phase II	2051	205	weighed	1	weighed	4-8	Sunday	11	COW AND GATE INFANT FORMULA MILK FOR HUNGRIER BABIES, MADE UP	13A	73.92	308	112
DNSIYC - Pilot Phase II	2051	205	weighed	1	weighed	4-8	Friday	12	COW AND GATE INFANT FORMULA MILK FOR HUNGRIER BABIES, MADE UP	13A	83.16	346.5	126
DNSIYC - Pilot Phase II	2051	205	weighed	1	weighed	4-8	Saturday	9	COW AND GATE INFANT FORMULA MILK FOR HUNGRIER BABIES, MADE UP	13A	83.16	346.5	126
DNSIYC - Pilot Phase II	2051	205	weighed	1	weighed	4-8	Sunday	8	COW AND GATE INFANT FORMULA MILK FOR HUNGRIER BABIES, MADE UP	13A	83.16	346.5	126
DNSIYC - Pilot Phase II	2051	205	weighed	1	weighed	4-8	Monday	9	COW AND GATE INFANT FORMULA MILK FOR HUNGRIER BABIES, MADE UP	13A	92.4	385	140
DNSIYC - Pilot Phase II	2051	205	weighed	1	weighed	4-8	Monday	12	COW AND GATE INFANT FORMULA MILK FOR HUNGRIER BABIES, MADE UP	13A	92.4	385	140
DNSIYC - Pilot Phase II	2051	205	weighed	1	weighed	4-8	Saturday	12	COW AND GATE INFANT FORMULA MILK FOR HUNGRIER BABIES, MADE UP	13A	101.64	423.5	154
DNSIYC - Pilot Phase II	2051	205	weighed	1	weighed	4-8	Sunday	12	COW AND GATE INFANT FORMULA MILK FOR HUNGRIER BABIES, MADE UP	13A	101.64	423.5	154
DNSIYC - Pilot Phase II	2051	205	weighed	1	weighed	4-8	Friday	8	COW AND GATE INFANT FORMULA MILK FOR HUNGRIER BABIES, MADE UP	13A	110.88	462	168
DNSIYC - Pilot Phase II	2051	205	weighed	1	weighed	4-8	Friday	11	COW AND GATE INFANT FORMULA MILK FOR HUNGRIER BABIES, MADE UP	13A	110.88	462	168
DNSIYC - Pilot Phase II	2051	205	weighed	1	weighed	4-8	Friday	12	COW AND GATE INFANT FORMULA MILK FOR HUNGRIER BABIES, MADE UP	13A	110.88	462	168
DNSIYC - Pilot Phase II	2051	205	weighed	1	weighed	4-8	Saturday	12	COW AND GATE INFANT FORMULA MILK FOR HUNGRIER BABIES, MADE UP	13A	110.88	462	168
DNSIYC - Pilot Phase II	2051	205	weighed	1	weighed	4-8	Sunday	9	COW AND GATE INFANT FORMULA MILK FOR HUNGRIER BABIES, MADE UP	13A	110.88	462	168
DNSIYC - Pilot Phase II	2051	205	weighed	1	weighed	4-8	Sunday	10	COW AND GATE INFANT FORMULA MILK FOR HUNGRIER BABIES, MADE UP	13A	110.88	462	168
DNSIYC - Pilot Phase II	2051	205	weighed	1	weighed	4-8	Monday	8	COW AND GATE INFANT FORMULA MILK FOR HUNGRIER BABIES, MADE UP	13A	110.88	462	168
DNSIYC - Pilot Phase II	2051	205	weighed	1	weighed	4-8	Monday	10	COW AND GATE INFANT FORMULA MILK FOR HUNGRIER BABIES, MADE UP	13A	110.88	462	168
DNSIYC - Pilot Phase II	2061	206	estimated	3	amount consumed	4-8	Monday	12	OLIVE OIL	20C	0.899	3.696	0.1
DNSIYC - Pilot Phase II	2061	206	estimated	3	amount consumed	4-8	Monday	12	MUSTARD READY MADE	50R	0.139	0.583	0.1
DNSIYC - Pilot Phase II	2061	206	estimated	3	amount consumed	4-8	Monday	12	CHEESE CHEDDAR ANY OTHER OR FOR RECIPES	14R	1.248	5.175	0.3
DNSIYC - Pilot Phase II	2061	206	estimated	3	amount consumed	4-8	Tuesday	12	GARLIC RAW	36B	0.49	2.055	0.5
DNSIYC - Pilot Phase II	2061	206	estimated	3	amount consumed	4-8	Tuesday	12	OXO CUBES	50R	1.848	7.704	0.8
DNSIYC - Pilot Phase II	2061	206	estimated	3	amount consumed	4-8	Monday	12	CHEESE CHEDDAR ANY OTHER OR FOR RECIPES	14R	4.16	17.25	1
DNSIYC - Pilot Phase II	2061	206	estimated	3	amount consumed	4-8	Tuesday	12	SWEET POTATOES-BOILED	37M	0.84	3.58	1
DNSIYC - Pilot Phase II	2061	206	estimated	3	amount consumed	4-8	Thursday	12	PEAS FROZEN BOILED	37A	0.69	2.91	1
DNSIYC - Pilot Phase II	2061	206	estimated	3	amount consumed	4-8	Monday	12	CHEESE CAERPHILLY	14R	3.75	15.54	1
DNSIYC - Pilot Phase II	2061	206	estimated	3	amount consumed	4-8	Thursday	12	CORN ON THE COB KERNELS ONLY BOILED	37M	1.11	4.7	1
DNSIYC - Pilot Phase II	2061	206	estimated	3	amount consumed	4-8	Monday	12	LEEKS FRESH BOILED	37M	0.21	0.87	1
DNSIYC - Pilot Phase II	2061	206	estimated	3	amount consumed	4-8	Thursday	12	PLAIN FLOUR AFTER BAKING	1R	4.576	19.513	1.3
DNSIYC - Pilot Phase II	2061	206	estimated	3	amount consumed	4-8	Monday	12	EGGS BOILED	16D	2.058	8.568	1.4
DNSIYC - Pilot Phase II	2061	206	estimated	3	amount consumed	4-8	Monday	12	BREADCUMBS WHITE HOMEMADE DRIED	2R	5.664	24.128	1.6
DNSIYC - Pilot Phase II	2061	206	estimated	3	amount consumed	4-8	Tuesday	12	VEGETABLE OIL POLYUNSATURATED EG SUNFLOWER	18B	17.081	70.224	1.9
DNSIYC - Pilot Phase II	2061	206	estimated	3	amount consumed	4-8	Wednesday	10	OLIVE OIL	20C	17.98	73.92	2
DNSIYC - Pilot Phase II	2061	206	estimated	3	amount consumed	4-8	Monday	12	LEEKS FRESH BOILED	37M	0.42	1.74	2
DNSIYC - Pilot Phase II	2061	206	estimated	3	amount consumed	4-8	Thursday	10	RICE CAKES, NOT FLAVOURED	7A	7.74	32.94	2
DNSIYC - Pilot Phase II	2061	206	estimated	3	amount consumed	4-8	Wednesday	10	MILK SEMI-SKIMMED PASTEURISED SUMMER	11R	0.9152	3.848	2.08
DNSIYC - Pilot Phase II	2061	206	estimated	3	amount consumed	4-8	Wednesday	10	EGGS BOILED	16D	4.1013	17.0748	2.79
DNSIYC - Pilot Phase II	2061	206	estimated	3	amount consumed	4-8	Thursday	12	PEPPERS YELLOW FRESH BOILED	37M	0.784	3.36	2.8
DNSIYC - Pilot Phase II	2061	206	estimated	3	amount consumed	4-8	Thursday	12	PEPPERS-RED-BOILED	37M	0.952	4.06	2.8
DNSIYC - Pilot Phase II	2061	206	estimated	3	amount consumed	4-8	Monday	9	PLUM BABY FOUR GRAIN SUPER PORRIDGE, PLAIN, STAGE 1	52R	10.584	44.968	2.8
DNSIYC - Pilot Phase II	2061	206	estimated	3	amount consumed	4-8	Monday	9	PURE FRUIT PUREES NAS ANY FLAVOUR READY TO EAT (ADDED VIT C 0-10MG)	52R	1.344	5.796	2.8
DNSIYC - Pilot Phase II	2061	206	estimated	3	amount consumed	4-8	Thursday	12	TOMATOES RAW	36C	0.493	2.117	2.9
DNSIYC - Pilot Phase II	2061	206	estimated	3	amount consumed	4-8	Tuesday	10	FRUIT SPREAD WITH EDIBLE SEEDS	41B	4.5375	19.05	3.75
DNSIYC - Pilot Phase II	2061	206	estimated	3	amount consumed	4-8	Monday	12	BEEFBURGER HOME MADE	23B	13.92	58.08	4
DNSIYC - Pilot Phase II	2061	206	estimated	3	amount consumed	4-8	Thursday	12	ONIONS BOILED	37M	0.697	2.993	4.1
DNSIYC - Pilot Phase II	2061	206	estimated	3	amount consumed	4-8	Wednesday	10	CHEESE CHEDDAR ANY OTHER OR FOR RECIPES	14R	17.3056	71.76	4.16
DNSIYC - Pilot Phase II	2061	206	estimated	3	amount consumed	4-8	Tuesday	9	BUTTER SALTED	17R	33.345	137.16	4.5
DNSIYC - Pilot Phase II	2061	206	estimated	3	amount consumed	4-8	Wednesday	8	PLUMS DESSERT RAW FLESH & SKIN ONLY VICTORIA	40R	1.7862	7.6944	4.58
DNSIYC - Pilot Phase II	2061	206	estimated	3	amount consumed	4-8	Thursday	12	YOGURT LOW FAT FRUIT	15B	4.056	17.16	5.2
DNSIYC - Pilot Phase II	2061	206	estimated	3	amount consumed	4-8	Wednesday	9	RICE CAKES, NOT FLAVOURED	7A	20.3175	86.4675	5.25
DNSIYC - Pilot Phase II	2061	206	estimated	3	amount consumed	4-8	Tuesday	9	PLUM BABY FOUR GRAIN SUPER PORRIDGE, PLAIN, STAGE 1	52R	21.546	91.542	5.7
DNSIYC - Pilot Phase II	2061	206	estimated	3	amount consumed	4-8	Tuesday	12	COURGETTE-BOILED	37M	1.102	4.698	5.8
DNSIYC - Pilot Phase II	2061	206	estimated	3	amount consumed	4-8	Monday	9	MULTISEED BREAD WHITE ONLY TOASTED	2R	18.27	77.372	5.8
DNSIYC - Pilot Phase II	2061	206	estimated	3	amount consumed	4-8	Tuesday	12	MUSHROOMS STEWED OR GRILLED	37M	0.77	3.36	7
DNSIYC - Pilot Phase II	2061	206	estimated	3	amount consumed	4-8	Monday	10	TOMATOES RAW	36C	1.19	5.11	7
DNSIYC - Pilot Phase II	2061	206	estimated	3	amount consumed	4-8	Tuesday	10	MULTISEED BREAD WHITE ONLY TOASTED	2R	24.4125	103.385	7.75
DNSIYC - Pilot Phase II	2061	206	estimated	3	amount consumed	4-8	Monday	12	PARSNIPS BOILED	37M	5.28	22.24	8
DNSIYC - Pilot Phase II	2061	206	estimated	3	amount consumed	4-8	Thursday	12	BUTTERNUT SQUASH, BAKED	37M	2.56	10.96	8
DNSIYC - Pilot Phase II	2061	206	estimated	3	amount consumed	4-8	Wednesday	10	BROCCOLI SPEARS CALABRESE FRESH BOILED	37D	1.992	8.3	8.3
DNSIYC - Pilot Phase II	2061	206	estimated	3	amount consumed	4-8	Thursday	12	PASTA SPAGHETTI BOILED WHITE	1E	12.126	51.686	8.6
DNSIYC - Pilot Phase II	2061	206	estimated	3	amount consumed	4-8	Thursday	12	BUTTERNUT SQUASH, BAKED	37M	2.752	11.782	8.6
DNSIYC - Pilot Phase II	2061	206	estimated	3	amount consumed	4-8	Tuesday	12	ONIONS BOILED	37M	1.496	6.424	8.8
DNSIYC - Pilot Phase II	2061	206	estimated	3	amount consumed	4-8	Wednesday	10	PLUMS DESSERT RAW FLESH & SKIN ONLY VICTORIA	40R	3.5724	15.3888	9.16
DNSIYC - Pilot Phase II	2061	206	estimated	3	amount consumed	4-8	Tuesday	12	CARROTS, OLD, FRESH, BOILED	37E	2.232	9.3	9.3
DNSIYC - Pilot Phase II	2061	206	estimated	3	amount consumed	4-8	Wednesday	10	SELF RAISING WHOLEMEAL FLOUR	1R	29.984	127.619	9.37
DNSIYC - Pilot Phase II	2061	206	estimated	3	amount consumed	4-8	Monday	10	EGGS BOILED	16D	13.965	58.14	9.5
DNSIYC - Pilot Phase II	2061	206	estimated	3	amount consumed	4-8	Wednesday	12	EGGS BOILED	16D	13.965	58.14	9.5
DNSIYC - Pilot Phase II	2061	206	estimated	3	amount consumed	4-8	Tuesday	12	WATER NOT AS A DILUENT	51R	0	0	10
DNSIYC - Pilot Phase II	2061	206	estimated	3	amount consumed	4-8	Wednesday	12	COUS COUS COOKED	1R	20.7548	88.4994	11.66
DNSIYC - Pilot Phase II	2061	206	estimated	3	amount consumed	4-8	Wednesday	10	BREAST MILK MATURE	13R	9.315	39.015	13.5
DNSIYC - Pilot Phase II	2061	206	estimated	3	amount consumed	4-8	Wednesday	12	YOGURT LOW FAT NATURAL UNSWEETENED	15B	8.91	37.53	13.5
DNSIYC - Pilot Phase II	2061	206	estimated	3	amount consumed	4-8	Wednesday	12	EGGS BOILED	16D	20.9475	87.21	14.25
DNSIYC - Pilot Phase II	2061	206	estimated	3	amount consumed	4-8	Thursday	12	MILK SKIMMED PASTEURISED SUMMER	12R	5.04	21.312	14.4
DNSIYC - Pilot Phase II	2061	206	estimated	3	amount consumed	4-8	Wednesday	8	WEETABIX AND OTHER WHOLEWHEAT BISKS FORTIFIED	5R	51.9	220.65	15
DNSIYC - Pilot Phase II	2061	206	estimated	3	amount consumed	4-8	Wednesday	10	YOGURT LOW FAT FRUIT	15B	11.7	49.5	15
DNSIYC - Pilot Phase II	2061	206	estimated	3	amount consumed	4-8	Monday	12	BUTTERNUT SQUASH, BAKED	37M	5.12	21.92	16
DNSIYC - Pilot Phase II	2061	206	estimated	3	amount consumed	4-8	Wednesday	12	CARROTS, OLD, FRESH, BOILED	37E	3.984	16.6	16.6
DNSIYC - Pilot Phase II	2061	206	estimated	3	amount consumed	4-8	Wednesday	12	CHEESE CHEDDAR ANY OTHER OR FOR RECIPES	14R	69.056	286.35	16.6
DNSIYC - Pilot Phase II	2061	206	estimated	3	amount consumed	4-8	Monday	10	CARROTS, OLD, FRESH, UNCOOKED	36A	5.81	24.236	16.6
DNSIYC - Pilot Phase II	2061	206	estimated	3	amount consumed	4-8	Monday	10	CHEESE CHEDDAR ANY OTHER OR FOR RECIPES	14R	69.3056	287.385	16.66
DNSIYC - Pilot Phase II	2061	206	estimated	3	amount consumed	4-8	Monday	10	OATS, ROLLED, PLAIN, DRY WEIGHT, NOT QUAKER, READY BREK/ INSTANT OATS	1R	64.141	271.391	16.66
DNSIYC - Pilot Phase II	2061	206	estimated	3	amount consumed	4-8	Wednesday	12	OATS, ROLLED, PLAIN, DRY WEIGHT, NOT QUAKER, READY BREK/ INSTANT OATS	1R	64.141	271.391	16.66
DNSIYC - Pilot Phase II	2061	206	estimated	3	amount consumed	4-8	Wednesday	12	COURGETTE-BOILED	37M	3.1654	13.4946	16.66
DNSIYC - Pilot Phase II	2061	206	estimated	3	amount consumed	4-8	Monday	10	COURGETTES FRESH RAW	36B	2.9988	12.3284	16.66
DNSIYC - Pilot Phase II	2061	206	estimated	3	amount consumed	4-8	Tuesday	12	BEEF MINCED STEWED FAT SKIMMED	23B	30.975	129.85	17.5
DNSIYC - Pilot Phase II	2061	206	estimated	3	amount consumed	4-8	Thursday	10	WATER NOT AS A DILUENT	51R	0	0	20
DNSIYC - Pilot Phase II	2061	206	estimated	3	amount consumed	4-8	Monday	9	MILK SEMI-SKIMMED PASTEURISED WINTER	11R	9.765	41.447	21.7
DNSIYC - Pilot Phase II	2061	206	estimated	3	amount consumed	4-8	Tuesday	12	BANANAS RAW FLESH ONLY	40C	21.0045	89.1033	22.11
DNSIYC - Pilot Phase II	2061	206	estimated	3	amount consumed	4-8	Tuesday	12	WATER NOT AS A DILUENT	51R	0	0	23.4
DNSIYC - Pilot Phase II	2061	206	estimated	3	amount consumed	4-8	Wednesday	12	VEGETABLE CURRY	37M	21.627	90.639	24.3
DNSIYC - Pilot Phase II	2061	206	estimated	3	amount consumed	4-8	Monday	9	PLUMS DESSERT RAW FLESH & SKIN ONLY VICTORIA	40R	10.725	46.2	27.5
DNSIYC - Pilot Phase II	2061	206	estimated	3	amount consumed	4-8	Tuesday	12	PEAS FROZEN BOILED	37A	20.7	87.3	30
DNSIYC - Pilot Phase II	2061	206	estimated	3	amount consumed	4-8	Tuesday	12	SWEETCORN BABY FRESH AND FROZEN BOILED	37M	7.2	30.3	30
DNSIYC - Pilot Phase II	2061	206	estimated	3	amount consumed	4-8	Tuesday	12	SWEETCORN, CANNED, DRAINED	37M	36.6	155.7	30
DNSIYC - Pilot Phase II	2061	206	estimated	3	amount consumed	4-8	Tuesday	9	MULTISEED BREAD WHITE ONLY TOASTED	2R	97.65	413.54	31
DNSIYC - Pilot Phase II	2061	206	estimated	3	amount consumed	4-8	Thursday	8	BOOTS BABY ORGANIC CEREAL FRUIT AND MUESLI, STAGE 2, WITH THIAMIN	52R	111.072	471.744	31.2
DNSIYC - Pilot Phase II	2061	206	estimated	3	amount consumed	4-8	Thursday	8	BANANAS RAW FLESH ONLY	40C	31.825	135.005	33.5
DNSIYC - Pilot Phase II	2061	206	estimated	3	amount consumed	4-8	Tuesday	10	BREAST MILK MATURE	13R	23.2875	97.5375	33.75
DNSIYC - Pilot Phase II	2061	206	estimated	3	amount consumed	4-8	Tuesday	9	MILK SEMI-SKIMMED PASTEURISED SUMMER	11R	19.096	80.29	43.4
DNSIYC - Pilot Phase II	2061	206	estimated	3	amount consumed	4-8	Tuesday	12	CANNED TOMATOES WITH LOSSES	37F	7.472	32.223	46.7
DNSIYC - Pilot Phase II	2061	206	estimated	3	amount consumed	4-8	Tuesday	12	TOMATO PUREE CANNED	50R	31.756	133.095	46.7
DNSIYC - Pilot Phase II	2061	206	estimated	3	amount consumed	4-8	Wednesday	12	WATER NOT AS A DILUENT	51R	0	0	50
DNSIYC - Pilot Phase II	2061	206	estimated	3	amount consumed	4-8	Wednesday	8	BANANAS RAW FLESH ONLY	40C	47.5	201.5	50
DNSIYC - Pilot Phase II	2061	206	estimated	3	amount consumed	4-8	Thursday	12	BROCCOLI SPEARS CALABRESE FRESH BOILED	37D	12	50	50
DNSIYC - Pilot Phase II	2061	206	estimated	3	amount consumed	4-8	Monday	12	CUCUMBER-RAW	36B	6	24	60
DNSIYC - Pilot Phase II	2061	206	estimated	3	amount consumed	4-8	Wednesday	10	CUCUMBER-RAW	36B	6	24	60
DNSIYC - Pilot Phase II	2061	206	estimated	3	amount consumed	4-8	Wednesday	8	MILK SEMI-SKIMMED PASTEURISED SUMMER	11R	26.4	111	60
DNSIYC - Pilot Phase II	2061	206	estimated	3	amount consumed	4-8	Thursday	8	MILK SEMI-SKIMMED PASTEURISED SUMMER	11R	27.192	114.33	61.8
DNSIYC - Pilot Phase II	2061	206	estimated	3	amount consumed	4-8	Wednesday	9	BREAST MILK MATURE	13R	46.575	195.075	67.5
DNSIYC - Pilot Phase II	2061	206	estimated	3	amount consumed	4-8	Wednesday	12	BREAST MILK MATURE	13R	46.575	195.075	67.5
DNSIYC - Pilot Phase II	2061	206	estimated	3	amount consumed	4-8	Thursday	10	BREAST MILK MATURE	13R	46.575	195.075	67.5
DNSIYC - Pilot Phase II	2061	206	estimated	3	amount consumed	4-8	Thursday	12	BREAST MILK MATURE	13R	46.575	195.075	67.5
DNSIYC - Pilot Phase II	2061	206	estimated	3	amount consumed	4-8	Tuesday	10	CUCUMBER-RAW	36B	12	48	120
DNSIYC - Pilot Phase II	2061	206	estimated	3	amount consumed	4-8	Thursday	10	CUCUMBER-RAW	36B	12	48	120
DNSIYC - Pilot Phase II	2061	206	estimated	3	amount consumed	4-8	Tuesday	12	RICE PUDDING CANNED	9C	102	434.4	120
DNSIYC - Pilot Phase II	2061	206	estimated	3	amount consumed	4-8	Monday	8	BREAST MILK MATURE	13R	93.15	390.15	135
DNSIYC - Pilot Phase II	2061	206	estimated	3	amount consumed	4-8	Monday	10	BREAST MILK MATURE	13R	93.15	390.15	135
DNSIYC - Pilot Phase II	2061	206	estimated	3	amount consumed	4-8	Monday	11	BREAST MILK MATURE	13R	93.15	390.15	135
DNSIYC - Pilot Phase II	2061	206	estimated	3	amount consumed	4-8	Monday	11	BREAST MILK MATURE	13R	93.15	390.15	135
DNSIYC - Pilot Phase II	2061	206	estimated	3	amount consumed	4-8	Monday	12	BREAST MILK MATURE	13R	93.15	390.15	135
DNSIYC - Pilot Phase II	2061	206	estimated	3	amount consumed	4-8	Tuesday	8	BREAST MILK MATURE	13R	93.15	390.15	135
DNSIYC - Pilot Phase II	2061	206	estimated	3	amount consumed	4-8	Tuesday	11	BREAST MILK MATURE	13R	93.15	390.15	135
DNSIYC - Pilot Phase II	2061	206	estimated	3	amount consumed	4-8	Tuesday	12	BREAST MILK MATURE	13R	93.15	390.15	135
DNSIYC - Pilot Phase II	2061	206	estimated	3	amount consumed	4-8	Wednesday	8	BREAST MILK MATURE	13R	93.15	390.15	135
DNSIYC - Pilot Phase II	2061	206	estimated	3	amount consumed	4-8	Wednesday	11	BREAST MILK MATURE	13R	93.15	390.15	135
DNSIYC - Pilot Phase II	2061	206	estimated	3	amount consumed	4-8	Thursday	8	BREAST MILK MATURE	13R	93.15	390.15	135
DNSIYC - Pilot Phase II	2061	206	estimated	3	amount consumed	4-8	Thursday	11	BREAST MILK MATURE	13R	93.15	390.15	135
DNSIYC - Pilot Phase II	2061	206	estimated	3	amount consumed	4-8	Monday	12	BREAST MILK MATURE	13R	96.6	404.6	140
DNSIYC - Pilot Phase II	2061	206	estimated	3	amount consumed	4-8	Wednesday	12	BREAST MILK MATURE	13R	96.6	404.6	140
DNSIYC - Pilot Phase II	2061	206	estimated	3	amount consumed	4-8	Tuesday	12	BREAST MILK MATURE	13R	115.92	485.52	168
DNSIYC - Pilot Phase II	2061	206	estimated	3	amount consumed	4-8	Thursday	12	BREAST MILK MATURE	13R	154.56	647.36	224
DNSIYC - Pilot Phase II	2062	206	weighed	1	weighed	4-8	Tuesday	12	OXO CUBES	50R	0.693	2.889	0.3
DNSIYC - Pilot Phase II	2062	206	weighed	1	weighed	4-8	Friday	10	OXO CUBES	50R	0.693	2.889	0.3
DNSIYC - Pilot Phase II	2062	206	weighed	1	weighed	4-8	Tuesday	12	OLIVE OIL	20C	4.495	18.48	0.5
DNSIYC - Pilot Phase II	2062	206	weighed	1	weighed	4-8	Wednesday	10	PURE PLAIN BABY RICE WITH THIAMIN, STAGE 1 FROM 4 MONTHS+	52R	2.262	9.624	0.6
DNSIYC - Pilot Phase II	2062	206	weighed	1	weighed	4-8	Wednesday	10	OXO CUBES	50R	1.848	7.704	0.8
DNSIYC - Pilot Phase II	2062	206	weighed	1	weighed	4-8	Tuesday	10	MUSTARD READY MADE	50R	1.251	5.247	0.9
DNSIYC - Pilot Phase II	2062	206	weighed	1	weighed	4-8	Wednesday	12	BUTTER SALTED	17R	7.41	30.48	1
DNSIYC - Pilot Phase II	2062	206	weighed	1	weighed	4-8	Wednesday	9	RICE CAKES, NOT FLAVOURED	7A	3.87	16.47	1
DNSIYC - Pilot Phase II	2062	206	weighed	1	weighed	4-8	Tuesday	10	OLIVE OIL	20C	10.788	44.352	1.2
DNSIYC - Pilot Phase II	2062	206	weighed	1	weighed	4-8	Wednesday	10	OLIVE OIL	20C	10.788	44.352	1.2
DNSIYC - Pilot Phase II	2062	206	weighed	1	weighed	4-8	Tuesday	12	PEACHES FRESH FLESH & SKIN ONLY	40R	0.429	1.846	1.3
DNSIYC - Pilot Phase II	2062	206	weighed	1	weighed	4-8	Tuesday	12	PEARS COOKING STEWED WITH SUGAR FRUIT AND JUICE	40A	1.079	4.628	1.3
DNSIYC - Pilot Phase II	2062	206	weighed	1	weighed	4-8	Friday	10	BROCCOLI SPEARS CALABRESE FRESH BOILED	37D	0.36	1.5	1.5
DNSIYC - Pilot Phase II	2062	206	weighed	1	weighed	4-8	Wednesday	10	CREAM SINGLE PASTEURISED	13B	2.895	11.97	1.5
DNSIYC - Pilot Phase II	2062	206	weighed	1	weighed	4-8	Friday	12	PEPPERS-RED-FRESH UNCOOKED	36B	0.64	2.68	2
DNSIYC - Pilot Phase II	2062	206	weighed	1	weighed	4-8	Tuesday	12	PLAIN FLOUR AFTER BAKING	1R	7.392	31.521	2.1
DNSIYC - Pilot Phase II	2062	206	weighed	1	weighed	4-8	Tuesday	10	CHEESE CHEDDAR ANY OTHER OR FOR RECIPES	14R	11.648	48.3	2.8
DNSIYC - Pilot Phase II	2062	206	weighed	1	weighed	4-8	Tuesday	10	MANGOES FRESH FLESH ONLY	40R	1.71	7.35	3
DNSIYC - Pilot Phase II	2062	206	weighed	1	weighed	4-8	Thursday	12	CARROTS, OLD, FRESH, BOILED	37E	0.96	4	4
DNSIYC - Pilot Phase II	2062	206	weighed	1	weighed	4-8	Tuesday	10	CUCUMBER-RAW	36B	0.4	1.6	4
DNSIYC - Pilot Phase II	2062	206	weighed	1	weighed	4-8	Tuesday	12	PARSNIPS BOILED	37M	2.706	11.398	4.1
DNSIYC - Pilot Phase II	2062	206	weighed	1	weighed	4-8	Tuesday	12	CHEESE SOFT FULL FAT. PHILADELPHIA TYPE	14R	12.4122	51.2796	4.53
DNSIYC - Pilot Phase II	2062	206	weighed	1	weighed	4-8	Friday	10	CHEESE PARMESAN	14R	22.05	91.777	4.9
DNSIYC - Pilot Phase II	2062	206	weighed	1	weighed	4-8	Tuesday	12	LEEKS FRESH BOILED	37M	1.113	4.611	5.3
DNSIYC - Pilot Phase II	2062	206	weighed	1	weighed	4-8	Thursday	12	BUTTER SALTED	17R	44.46	182.88	6
DNSIYC - Pilot Phase II	2062	206	weighed	1	weighed	4-8	Friday	12	EGGS BOILED	16D	8.82	36.72	6
DNSIYC - Pilot Phase II	2062	206	weighed	1	weighed	4-8	Tuesday	12	CARROTS, OLD, FRESH, BOILED	37E	1.488	6.2	6.2
DNSIYC - Pilot Phase II	2062	206	weighed	1	weighed	4-8	Thursday	12	CHEESE CHEDDAR ANY OTHER OR FOR RECIPES	14R	28.288	117.3	6.8
DNSIYC - Pilot Phase II	2062	206	weighed	1	weighed	4-8	Thursday	8	PLUMS DESSERT RAW FLESH & SKIN ONLY VICTORIA	40R	2.73	11.76	7
DNSIYC - Pilot Phase II	2062	206	weighed	1	weighed	4-8	Friday	10	ONIONS BOILED	37M	1.258	5.402	7.4
DNSIYC - Pilot Phase II	2062	206	weighed	1	weighed	4-8	Friday	10	PEPPERS-RED-BOILED	37M	2.686	11.455	7.9
DNSIYC - Pilot Phase II	2062	206	weighed	1	weighed	4-8	Wednesday	8	PLUM BABY FOUR GRAIN SUPER PORRIDGE, PLAIN, STAGE 1	52R	30.24	128.48	8
DNSIYC - Pilot Phase II	2062	206	weighed	1	weighed	4-8	Thursday	10	CHEESE SOFT FULL FAT. PHILADELPHIA TYPE	14R	22.331	92.258	8.15
DNSIYC - Pilot Phase II	2062	206	weighed	1	weighed	4-8	Tuesday	10	CHEESE CAERPHILLY	14R	31.125	128.982	8.3
DNSIYC - Pilot Phase II	2062	206	weighed	1	weighed	4-8	Thursday	8	WEETABIX AND OTHER WHOLEWHEAT BISKS FORTIFIED	5R	31.14	132.39	9
DNSIYC - Pilot Phase II	2062	206	weighed	1	weighed	4-8	Tuesday	12	BREAD WHOLEMEAL TOASTED	3R	25.0179	106.256	9.37
DNSIYC - Pilot Phase II	2062	206	weighed	1	weighed	4-8	Tuesday	12	YOGURT , WHOLE MILK, NATURAL, UNSWEETENED	15B	8.008	33.904	10.4
DNSIYC - Pilot Phase II	2062	206	weighed	1	weighed	4-8	Friday	12	CARROTS, OLD, FRESH, BOILED	37E	2.544	10.6	10.6
DNSIYC - Pilot Phase II	2062	206	weighed	1	weighed	4-8	Friday	12	CHEESE CHEDDAR ANY OTHER OR FOR RECIPES	14R	44.096	182.85	10.6
DNSIYC - Pilot Phase II	2062	206	weighed	1	weighed	4-8	Friday	12	OATS, ROLLED, PLAIN, DRY WEIGHT, NOT QUAKER, READY BREK/ INSTANT OATS	1R	40.81	172.674	10.6
DNSIYC - Pilot Phase II	2062	206	weighed	1	weighed	4-8	Friday	12	COURGETTE-BOILED	37M	2.014	8.586	10.6
DNSIYC - Pilot Phase II	2062	206	weighed	1	weighed	4-8	Tuesday	10	EGGS BOILED	16D	16.317	67.932	11.1
DNSIYC - Pilot Phase II	2062	206	weighed	1	weighed	4-8	Thursday	12	ORANGE JUICE UNSWEETENED UHT	45R	3.99	17.1	11.4
DNSIYC - Pilot Phase II	2062	206	weighed	1	weighed	4-8	Wednesday	10	CHEESE CHEDDAR ANY OTHER OR FOR RECIPES	14R	49.92	207	12
DNSIYC - Pilot Phase II	2062	206	weighed	1	weighed	4-8	Friday	12	CHEESE CHEDDAR ANY OTHER OR FOR RECIPES	14R	49.92	207	12
DNSIYC - Pilot Phase II	2062	206	weighed	1	weighed	4-8	Friday	8	BOOTS BABY ORGANIC CEREAL FRUIT AND MUESLI, STAGE 2, WITH THIAMIN	52R	42.72	181.44	12
DNSIYC - Pilot Phase II	2062	206	weighed	1	weighed	4-8	Friday	12	TOMATOES RAW	36C	2.04	8.76	12
DNSIYC - Pilot Phase II	2062	206	weighed	1	weighed	4-8	Tuesday	12	CHICKEN BOILED DARK MEAT ONLY	27B	22.14	92.988	12.3
DNSIYC - Pilot Phase II	2062	206	weighed	1	weighed	4-8	Tuesday	10	BREADCUMBS WHITE HOMEMADE DRIED	2R	45.312	193.024	12.8
DNSIYC - Pilot Phase II	2062	206	weighed	1	weighed	4-8	Wednesday	10	BREAD WHOLEMEAL TOASTED	3R	34.71	147.42	13
DNSIYC - Pilot Phase II	2062	206	weighed	1	weighed	4-8	Wednesday	10	PARSNIPS BOILED	37M	9.636	40.588	14.6
DNSIYC - Pilot Phase II	2062	206	weighed	1	weighed	4-8	Tuesday	8	BOOTS BABY ORGANIC CEREAL FRUIT AND MUESLI, STAGE 2, WITH THIAMIN	52R	53.4	226.8	15
DNSIYC - Pilot Phase II	2062	206	weighed	1	weighed	4-8	Tuesday	10	LEEKS FRESH BOILED	37M	3.507	14.529	16.7
DNSIYC - Pilot Phase II	2062	206	weighed	1	weighed	4-8	Thursday	10	GRANARY BREAD, TOASTED	59R	49.0335	209.109	16.85
DNSIYC - Pilot Phase II	2062	206	weighed	1	weighed	4-8	Tuesday	8	PLUMS DESSERT RAW FLESH & SKIN ONLY VICTORIA	40R	6.63	28.56	17
DNSIYC - Pilot Phase II	2062	206	weighed	1	weighed	4-8	Wednesday	12	MELON HONEYDEW GALIA OGEN FLESH ONLY	40R	4.68	19.8	18
DNSIYC - Pilot Phase II	2062	206	weighed	1	weighed	4-8	Friday	8	PEARS EATING RAW FLESH ONLY	40A	7.79	33.25	19
DNSIYC - Pilot Phase II	2062	206	weighed	1	weighed	4-8	Friday	12	CUCUMBER-RAW	36B	1.9	7.6	19
DNSIYC - Pilot Phase II	2062	206	weighed	1	weighed	4-8	Tuesday	12	BROCCOLI SPEARS CALABRESE FRESH BOILED	37D	5.04	21	21
DNSIYC - Pilot Phase II	2062	206	weighed	1	weighed	4-8	Thursday	12	SALMON, GRILLED OR BAKED	35B	52.102	216.91	21.8
DNSIYC - Pilot Phase II	2062	206	weighed	1	weighed	4-8	Thursday	10	BROCCOLI SPEARS CALABRESE FRESH BOILED	37D	5.28	22	22
DNSIYC - Pilot Phase II	2062	206	weighed	1	weighed	4-8	Thursday	12	WATER NOT AS A DILUENT	51R	0	0	23
DNSIYC - Pilot Phase II	2062	206	weighed	1	weighed	4-8	Wednesday	12	BEANS BAKED CANNED	37C	19.44	82.8	24
DNSIYC - Pilot Phase II	2062	206	weighed	1	weighed	4-8	Friday	10	BUTTERNUT SQUASH, BAKED	37M	7.872	33.702	24.6
DNSIYC - Pilot Phase II	2062	206	weighed	1	weighed	4-8	Thursday	8	WATER NOT AS A DILUENT	51R	0	0	29
DNSIYC - Pilot Phase II	2062	206	weighed	1	weighed	4-8	Wednesday	8	WATER NOT AS A DILUENT	51R	0	0	30
DNSIYC - Pilot Phase II	2062	206	weighed	1	weighed	4-8	Friday	10	WATER NOT AS A DILUENT	51R	0	0	30
DNSIYC - Pilot Phase II	2062	206	weighed	1	weighed	4-8	Friday	10	WATER NOT AS A DILUENT	51R	0	0	30.2
DNSIYC - Pilot Phase II	2062	206	weighed	1	weighed	4-8	Wednesday	8	PLUMS DESSERT RAW FLESH & SKIN ONLY VICTORIA	40R	12.48	53.76	32
DNSIYC - Pilot Phase II	2062	206	weighed	1	weighed	4-8	Wednesday	10	WATER NOT AS A DILUENT	51R	0	0	40
DNSIYC - Pilot Phase II	2062	206	weighed	1	weighed	4-8	Thursday	8	MILK WHOLE SUMMER PASTEURISED	10R	28.98	125.58	46
DNSIYC - Pilot Phase II	2062	206	weighed	1	weighed	4-8	Thursday	12	PARSNIPS BOILED	37M	30.36	127.88	46
DNSIYC - Pilot Phase II	2062	206	weighed	1	weighed	4-8	Thursday	8	BANANAS RAW FLESH ONLY	40C	46.55	197.47	49
DNSIYC - Pilot Phase II	2062	206	weighed	1	weighed	4-8	Tuesday	11	WATER NOT AS A DILUENT	51R	0	0	51
DNSIYC - Pilot Phase II	2062	206	weighed	1	weighed	4-8	Tuesday	8	BANANAS RAW FLESH ONLY	40C	48.45	205.53	51
DNSIYC - Pilot Phase II	2062	206	weighed	1	weighed	4-8	Friday	12	BANANAS RAW FLESH ONLY	40C	50.35	213.59	53
DNSIYC - Pilot Phase II	2062	206	weighed	1	weighed	4-8	Friday	8	MILK WHOLE SUMMER PASTEURISED	10R	33.39	144.69	53
DNSIYC - Pilot Phase II	2062	206	weighed	1	weighed	4-8	Tuesday	8	MILK WHOLE SUMMER PASTEURISED	10R	36.54	158.34	58
DNSIYC - Pilot Phase II	2062	206	weighed	1	weighed	4-8	Tuesday	12	WATER NOT AS A DILUENT	51R	0	0	58.3
DNSIYC - Pilot Phase II	2062	206	weighed	1	weighed	4-8	Thursday	10	BANANAS RAW FLESH ONLY	40C	56.05	237.77	59
DNSIYC - Pilot Phase II	2062	206	weighed	1	weighed	4-8	Friday	12	PETIT FILOUS FROMAGE FRAIS	15C	61.2	258.6	60
DNSIYC - Pilot Phase II	2062	206	weighed	1	weighed	4-8	Wednesday	12	POTATOES OLD BAKED FLESH ONLY	39B	46.2	197.4	60
DNSIYC - Pilot Phase II	2062	206	weighed	1	weighed	4-8	Thursday	12	RICE WHITE BOILED IN MILK	9D	66.34	281.48	62
DNSIYC - Pilot Phase II	2062	206	weighed	1	weighed	4-8	Tuesday	9	BREAST MILK MATURE	13R	46.575	195.075	67.5
DNSIYC - Pilot Phase II	2062	206	weighed	1	weighed	4-8	Wednesday	11	BREAST MILK MATURE	13R	46.575	195.075	67.5
DNSIYC - Pilot Phase II	2062	206	weighed	1	weighed	4-8	Friday	10	ITALIAN RISOTTO ARBORIO RICE COOKED	1G	93.978	400.428	68.1
DNSIYC - Pilot Phase II	2062	206	weighed	1	weighed	4-8	Wednesday	8	MILK WHOLE SUMMER PASTEURISED	10R	44.73	193.83	71
DNSIYC - Pilot Phase II	2062	206	weighed	1	weighed	4-8	Friday	9	BREAST MILK MATURE	13R	55.89	234.09	81
DNSIYC - Pilot Phase II	2062	206	weighed	1	weighed	4-8	Wednesday	9	BREAST MILK MATURE	13R	65.205	273.105	94.5
DNSIYC - Pilot Phase II	2062	206	weighed	1	weighed	4-8	Thursday	9	BREAST MILK MATURE	13R	74.52	312.12	108
DNSIYC - Pilot Phase II	2062	206	weighed	1	weighed	4-8	Friday	8	BREAST MILK MATURE	13R	74.52	312.12	108
DNSIYC - Pilot Phase II	2062	206	weighed	1	weighed	4-8	Tuesday	12	BREAST MILK MATURE	13R	77.28	323.68	112
DNSIYC - Pilot Phase II	2062	206	weighed	1	weighed	4-8	Thursday	12	BREAST MILK MATURE	13R	77.28	323.68	112
DNSIYC - Pilot Phase II	2062	206	weighed	1	weighed	4-8	Friday	12	BREAST MILK MATURE	13R	77.28	323.68	112
DNSIYC - Pilot Phase II	2062	206	weighed	1	weighed	4-8	Wednesday	10	WATER NOT AS A DILUENT	51R	0	0	122.3
DNSIYC - Pilot Phase II	2062	206	weighed	1	weighed	4-8	Tuesday	8	BREAST MILK MATURE	13R	93.15	390.15	135
DNSIYC - Pilot Phase II	2062	206	weighed	1	weighed	4-8	Tuesday	11	BREAST MILK MATURE	13R	93.15	390.15	135
DNSIYC - Pilot Phase II	2062	206	weighed	1	weighed	4-8	Tuesday	12	BREAST MILK MATURE	13R	93.15	390.15	135
DNSIYC - Pilot Phase II	2062	206	weighed	1	weighed	4-8	Wednesday	8	BREAST MILK MATURE	13R	93.15	390.15	135
DNSIYC - Pilot Phase II	2062	206	weighed	1	weighed	4-8	Wednesday	12	BREAST MILK MATURE	13R	93.15	390.15	135
DNSIYC - Pilot Phase II	2062	206	weighed	1	weighed	4-8	Thursday	8	BREAST MILK MATURE	13R	93.15	390.15	135
DNSIYC - Pilot Phase II	2062	206	weighed	1	weighed	4-8	Thursday	11	BREAST MILK MATURE	13R	93.15	390.15	135
DNSIYC - Pilot Phase II	2062	206	weighed	1	weighed	4-8	Thursday	12	BREAST MILK MATURE	13R	93.15	390.15	135
DNSIYC - Pilot Phase II	2062	206	weighed	1	weighed	4-8	Friday	12	BREAST MILK MATURE	13R	93.15	390.15	135
DNSIYC - Pilot Phase II	2062	206	weighed	1	weighed	4-8	Wednesday	12	BREAST MILK MATURE	13R	96.6	404.6	140
DNSIYC - Pilot Phase II	2071	207	estimated	3	amount consumed	4-8	Thursday	12	OLIVE OIL	20C	0.899	3.696	0.1
DNSIYC - Pilot Phase II	2071	207	estimated	3	amount consumed	4-8	Thursday	12	CINNAMON	50R	0.269	1.145	0.1
DNSIYC - Pilot Phase II	2071	207	estimated	3	amount consumed	4-8	Thursday	12	WATER NOT AS A DILUENT	51R	0	0	0.2
DNSIYC - Pilot Phase II	2071	207	estimated	3	amount consumed	4-8	Thursday	12	GRAVY THICKENED NO FAT	50R	0.09	0.382	0.2
DNSIYC - Pilot Phase II	2071	207	estimated	3	amount consumed	4-8	Thursday	12	TOMATO PUREE CANNED	50R	0.136	0.57	0.2
DNSIYC - Pilot Phase II	2071	207	estimated	3	amount consumed	4-8	Thursday	12	CARROTS, OLD, FRESH, BOILED	37E	0.192	0.8	0.8
DNSIYC - Pilot Phase II	2071	207	estimated	3	amount consumed	4-8	Thursday	12	ONIONS BOILED	37M	0.204	0.876	1.2
DNSIYC - Pilot Phase II	2071	207	estimated	3	amount consumed	4-8	Thursday	12	LENTILS SPLIT BOILED	37I	2.7	11.448	2.7
DNSIYC - Pilot Phase II	2071	207	estimated	3	amount consumed	4-8	Sunday	12	FRENCH BEANS/GREEN BEANS BOILED	37B	0.616	2.576	2.8
DNSIYC - Pilot Phase II	2071	207	estimated	3	amount consumed	4-8	Sunday	12	CHICKEN ROAST LIGHT MEAT ONLY	27B	4.896	20.64	3.2
DNSIYC - Pilot Phase II	2071	207	estimated	3	amount consumed	4-8	Thursday	12	PEPPERS GREEN BOILED	37M	0.594	2.508	3.3
DNSIYC - Pilot Phase II	2071	207	estimated	3	amount consumed	4-8	Saturday	12	CHEESE SOFT LOW FAT	14R	4.5	18.825	3.75
DNSIYC - Pilot Phase II	2071	207	estimated	3	amount consumed	4-8	Sunday	10	STRAWBERRIES RAW	40R	1.0125	4.2375	3.75
DNSIYC - Pilot Phase II	2071	207	estimated	3	amount consumed	4-8	Sunday	10	MUSHROOMS STEWED OR GRILLED	37M	0.506	2.208	4.6
DNSIYC - Pilot Phase II	2071	207	estimated	3	amount consumed	4-8	Sunday	10	PURE PLAIN BABY RICE WITH THIAMIN, STAGE 1 FROM 4 MONTHS+	52R	22.62	96.24	6
DNSIYC - Pilot Phase II	2071	207	estimated	3	amount consumed	4-8	Sunday	10	CHEESE SOFT FULL FAT. PHILADELPHIA TYPE	14R	19.18	79.24	7
DNSIYC - Pilot Phase II	2071	207	estimated	3	amount consumed	4-8	Friday	8	COW AND GATE BREAKFAST CEREALS, FLAVOURED, STAGE 1 4 MONTH+, DRY	52R	33.338	140.778	7.9
DNSIYC - Pilot Phase II	2071	207	estimated	3	amount consumed	4-8	Thursday	12	CANNED TOMATOES WITH LOSSES	37F	1.312	5.658	8.2
DNSIYC - Pilot Phase II	2071	207	estimated	3	amount consumed	4-8	Saturday	12	BREAD GRANARY	59R	21.24	90.45	9
DNSIYC - Pilot Phase II	2071	207	estimated	3	amount consumed	4-8	Saturday	8	WATER NOT AS A DILUENT	51R	0	0	9.1
DNSIYC - Pilot Phase II	2071	207	estimated	3	amount consumed	4-8	Sunday	12	WATER NOT AS A DILUENT	51R	0	0	9.7
DNSIYC - Pilot Phase II	2071	207	estimated	3	amount consumed	4-8	Friday	8	WATER NOT AS A DILUENT	51R	0	0	10
DNSIYC - Pilot Phase II	2071	207	estimated	3	amount consumed	4-8	Friday	10	WATER NOT AS A DILUENT	51R	0	0	10
DNSIYC - Pilot Phase II	2071	207	estimated	3	amount consumed	4-8	Sunday	12	WATER NOT AS A DILUENT	51R	0	0	10
DNSIYC - Pilot Phase II	2071	207	estimated	3	amount consumed	4-8	Thursday	12	COW AND GATE FIRST INFANT FORMULA MILK, MADE UP	13A	6.5	27.4	10
DNSIYC - Pilot Phase II	2071	207	estimated	3	amount consumed	4-8	Thursday	12	BEEF MINCED STEWED LEAN & FAT	23B	21.527	89.61	10.3
DNSIYC - Pilot Phase II	2071	207	estimated	3	amount consumed	4-8	Sunday	8	YOGURT, WHOLE MILK, FRUIT	15B	9.991	42.23	10.3
DNSIYC - Pilot Phase II	2071	207	estimated	3	amount consumed	4-8	Sunday	12	BROCCOLI SPEARS CALABRESE FRESH BOILED	37D	2.904	12.1	12.1
DNSIYC - Pilot Phase II	2071	207	estimated	3	amount consumed	4-8	Friday	12	BUTTERNUT SQUASH, BAKED	37M	4	17.125	12.5
DNSIYC - Pilot Phase II	2071	207	estimated	3	amount consumed	4-8	Sunday	10	PEPPERS GREEN BOILED	37M	2.484	10.488	13.8
DNSIYC - Pilot Phase II	2071	207	estimated	3	amount consumed	4-8	Thursday	11	CARROTS, OLD, FRESH, BOILED	37E	3.456	14.4	14.4
DNSIYC - Pilot Phase II	2071	207	estimated	3	amount consumed	4-8	Thursday	11	BUTTERNUT SQUASH, BAKED	37M	4.992	21.372	15.6
DNSIYC - Pilot Phase II	2071	207	estimated	3	amount consumed	4-8	Sunday	12	CARROTS, OLD, FRESH, BOILED	37E	4.104	17.1	17.1
DNSIYC - Pilot Phase II	2071	207	estimated	3	amount consumed	4-8	Friday	12	CARROTS, OLD, FRESH, BOILED	37E	4.152	17.3	17.3
DNSIYC - Pilot Phase II	2071	207	estimated	3	amount consumed	4-8	Thursday	9	HIPP ORGANIC STAGE 1 CREAMY PORRIDGE STAGE 1 DRY WEIGHT FORTIFIED	52R	76.68	323.64	18
DNSIYC - Pilot Phase II	2071	207	estimated	3	amount consumed	4-8	Thursday	12	BOLOGNESE SAUCE	23B	27.863	116.127	18.7
DNSIYC - Pilot Phase II	2071	207	estimated	3	amount consumed	4-8	Thursday	11	WATER NOT AS A DILUENT	51R	0	0	20
DNSIYC - Pilot Phase II	2071	207	estimated	3	amount consumed	4-8	Thursday	12	WATER NOT AS A DILUENT	51R	0	0	20
DNSIYC - Pilot Phase II	2071	207	estimated	3	amount consumed	4-8	Friday	12	WATER NOT AS A DILUENT	51R	0	0	20
DNSIYC - Pilot Phase II	2071	207	estimated	3	amount consumed	4-8	Saturday	12	APPLES COOKING STEWED WITH SUGAR FLESH & JUICE	40A	15.984	67.824	21.6
DNSIYC - Pilot Phase II	2071	207	estimated	3	amount consumed	4-8	Friday	8	WATER NOT AS A DILUENT	51R	0	0	23.6
DNSIYC - Pilot Phase II	2071	207	estimated	3	amount consumed	4-8	Saturday	10	WATER NOT AS A DILUENT	51R	0	0	25
DNSIYC - Pilot Phase II	2071	207	estimated	3	amount consumed	4-8	Sunday	10	COW AND GATE FIRST INFANT FORMULA MILK, MADE UP	13A	16.77	70.692	25.8
DNSIYC - Pilot Phase II	2071	207	estimated	3	amount consumed	4-8	Saturday	12	PEARS COOKING STEWED WITH SUGAR FRUIT AND JUICE	40A	23.406	100.392	28.2
DNSIYC - Pilot Phase II	2071	207	estimated	3	amount consumed	4-8	Sunday	10	COW AND GATE FIRST INFANT FORMULA MILK, MADE UP	13A	19.5	82.2	30
DNSIYC - Pilot Phase II	2071	207	estimated	3	amount consumed	4-8	Thursday	12	SWEET POTATOES-BOILED	37M	26.292	112.054	31.3
DNSIYC - Pilot Phase II	2071	207	estimated	3	amount consumed	4-8	Thursday	12	HIPP ORGANIC FRUIT AND RICE BASED DESSERTS WITH ADDED VITAMIN C	52R	25.6	109.2	40
DNSIYC - Pilot Phase II	2071	207	estimated	3	amount consumed	4-8	Thursday	9	COW AND GATE FIRST INFANT FORMULA MILK, MADE UP	13A	29.25	123.3	45
DNSIYC - Pilot Phase II	2071	207	estimated	3	amount consumed	4-8	Saturday	8	COW AND GATE FIRST INFANT FORMULA MILK, MADE UP	13A	29.705	125.218	45.7
DNSIYC - Pilot Phase II	2071	207	estimated	3	amount consumed	4-8	Sunday	12	POTATOES OLD ROAST IN BLENDED VEGETABLE OIL	38D	62	260.4	49.6
DNSIYC - Pilot Phase II	2071	207	estimated	3	amount consumed	4-8	Thursday	12	PETIT FILOUS FROMAGE FRAIS	15C	51	215.5	50
DNSIYC - Pilot Phase II	2071	207	estimated	3	amount consumed	4-8	Friday	10	PETIT FILOUS FROMAGE FRAIS	15C	51	215.5	50
DNSIYC - Pilot Phase II	2071	207	estimated	3	amount consumed	4-8	Saturday	10	BABY MEALS WITH BEEF AND VEGETABLES, STAGE 1	52R	33	138	50
DNSIYC - Pilot Phase II	2071	207	estimated	3	amount consumed	4-8	Saturday	8	COW AND GATE BREAKFAST CEREALS, FLAVOURED, STAGE 1 4 MONTH+, DRY	52R	265.86	1122.66	63
DNSIYC - Pilot Phase II	2071	207	estimated	3	amount consumed	4-8	Sunday	8	BANANAS RAW FLESH ONLY	40C	63.175	267.995	66.5
DNSIYC - Pilot Phase II	2071	207	estimated	3	amount consumed	4-8	Friday	10	BREAST MILK MATURE	13R	46.575	195.075	67.5
DNSIYC - Pilot Phase II	2071	207	estimated	3	amount consumed	4-8	Saturday	10	BABY MEALS WITH BEEF AND VEGETABLES, STAGE 1	52R	46.2	193.2	70
DNSIYC - Pilot Phase II	2071	207	estimated	3	amount consumed	4-8	Sunday	10	PURE FRUIT PUREES NAS ANY FLAVOUR READY TO EAT (ADDED VIT C 0-10MG)	52R	35.952	155.043	74.9
DNSIYC - Pilot Phase II	2071	207	estimated	3	amount consumed	4-8	Saturday	9	BREAST MILK MATURE	13R	55.89	234.09	81
DNSIYC - Pilot Phase II	2071	207	estimated	3	amount consumed	4-8	Sunday	10	BREAST MILK MATURE	13R	55.89	234.09	81
DNSIYC - Pilot Phase II	2071	207	estimated	3	amount consumed	4-8	Friday	12	FRUITY CUSTARD POTS, ANY FLAVOUR, STAGE 3, WITH VIT C (NOT WITH RICE)	52R	70.452	297.567	92.7
DNSIYC - Pilot Phase II	2071	207	estimated	3	amount consumed	4-8	Friday	10	BABY MEALS, VEGETABLE BASED, STAGE 1	52R	44.1	185.85	105
DNSIYC - Pilot Phase II	2071	207	estimated	3	amount consumed	4-8	Sunday	8	BREAST MILK MATURE	13R	83.835	351.135	121.5
DNSIYC - Pilot Phase II	2071	207	estimated	3	amount consumed	4-8	Thursday	8	BREAST MILK MATURE	13R	93.15	390.15	135
DNSIYC - Pilot Phase II	2071	207	estimated	3	amount consumed	4-8	Thursday	9	BREAST MILK MATURE	13R	93.15	390.15	135
DNSIYC - Pilot Phase II	2071	207	estimated	3	amount consumed	4-8	Thursday	11	BREAST MILK MATURE	13R	93.15	390.15	135
DNSIYC - Pilot Phase II	2071	207	estimated	3	amount consumed	4-8	Thursday	14	BREAST MILK MATURE	13R	93.15	390.15	135
DNSIYC - Pilot Phase II	2071	207	estimated	3	amount consumed	4-8	Friday	8	BREAST MILK MATURE	13R	93.15	390.15	135
DNSIYC - Pilot Phase II	2071	207	estimated	3	amount consumed	4-8	Friday	11	BREAST MILK MATURE	13R	93.15	390.15	135
DNSIYC - Pilot Phase II	2071	207	estimated	3	amount consumed	4-8	Friday	12	BREAST MILK MATURE	13R	93.15	390.15	135
DNSIYC - Pilot Phase II	2071	207	estimated	3	amount consumed	4-8	Saturday	8	BREAST MILK MATURE	13R	93.15	390.15	135
DNSIYC - Pilot Phase II	2071	207	estimated	3	amount consumed	4-8	Saturday	11	BREAST MILK MATURE	13R	93.15	390.15	135
DNSIYC - Pilot Phase II	2071	207	estimated	3	amount consumed	4-8	Saturday	12	BREAST MILK MATURE	13R	93.15	390.15	135
DNSIYC - Pilot Phase II	2071	207	estimated	3	amount consumed	4-8	Saturday	14	BREAST MILK MATURE	13R	93.15	390.15	135
DNSIYC - Pilot Phase II	2071	207	estimated	3	amount consumed	4-8	Sunday	11	BREAST MILK MATURE	13R	93.15	390.15	135
DNSIYC - Pilot Phase II	2071	207	estimated	3	amount consumed	4-8	Sunday	12	BREAST MILK MATURE	13R	93.15	390.15	135
DNSIYC - Pilot Phase II	2072	207	weighed	1	weighed	4-8	Friday	8	LIGHT SPREADABLE BUTTER (60% FAT)	21B	0.9792	4.0266	0.18
DNSIYC - Pilot Phase II	2072	207	weighed	1	weighed	4-8	Sunday	10	OXO CUBES	50R	0.462	1.926	0.2
DNSIYC - Pilot Phase II	2072	207	weighed	1	weighed	4-8	Sunday	12	OXO CUBES	50R	1.617	6.741	0.7
DNSIYC - Pilot Phase II	2072	207	weighed	1	weighed	4-8	Friday	8	GRANARY BREAD, TOASTED	59R	2.3862	10.1762	0.82
DNSIYC - Pilot Phase II	2072	207	weighed	1	weighed	4-8	Thursday	8	BUTTER SALTED	17R	6.1503	25.2984	0.83
DNSIYC - Pilot Phase II	2072	207	weighed	1	weighed	4-8	Sunday	10	LIGHT SPREADABLE BUTTER (60% FAT)	21B	5.44	22.37	1
DNSIYC - Pilot Phase II	2072	207	weighed	1	weighed	4-8	Saturday	12	ORGANIX GOODIES CARROT STIX AMD TOMATO STARS CORN SNACKS	52R	4.4	18.61	1
DNSIYC - Pilot Phase II	2072	207	weighed	1	weighed	4-8	Thursday	8	WEETABIX AND OTHER WHOLEWHEAT BISKS FORTIFIED	5R	6.574	27.949	1.9
DNSIYC - Pilot Phase II	2072	207	weighed	1	weighed	4-8	Friday	8	MANGOES FRESH FLESH ONLY	40R	1.14	4.9	2
DNSIYC - Pilot Phase II	2072	207	weighed	1	weighed	4-8	Thursday	8	GRANARY BREAD, TOASTED	59R	6.2856	26.8056	2.16
DNSIYC - Pilot Phase II	2072	207	weighed	1	weighed	4-8	Sunday	10	LIGHT SPREADABLE BUTTER (60% FAT)	21B	13.6	55.925	2.5
DNSIYC - Pilot Phase II	2072	207	weighed	1	weighed	4-8	Friday	12	MANGOES FRESH FLESH ONLY	40R	1.71	7.35	3
DNSIYC - Pilot Phase II	2072	207	weighed	1	weighed	4-8	Sunday	8	COW AND GATE BREAKFAST CEREALS, FLAVOURED, STAGE 1 4 MONTH+, DRY	52R	15.614	65.934	3.7
DNSIYC - Pilot Phase II	2072	207	weighed	1	weighed	4-8	Sunday	10	PEAS FRESH BOILED	37A	3.239	13.489	4.1
DNSIYC - Pilot Phase II	2072	207	weighed	1	weighed	4-8	Sunday	12	SWEET POTATOES-BOILED	37M	4.872	20.764	5.8
DNSIYC - Pilot Phase II	2072	207	weighed	1	weighed	4-8	Thursday	10	APPLES EATING RAW FLESH ONLY	40A	3.15	13.3	7
DNSIYC - Pilot Phase II	2072	207	weighed	1	weighed	4-8	Thursday	8	COW AND GATE FIRST INFANT FORMULA MILK, MADE UP	13A	5.265	22.194	8.1
DNSIYC - Pilot Phase II	2072	207	weighed	1	weighed	4-8	Sunday	10	ONIONS BOILED	37M	1.394	5.986	8.2
DNSIYC - Pilot Phase II	2072	207	weighed	1	weighed	4-8	Sunday	10	COURGETTE-BOILED	37M	1.558	6.642	8.2
DNSIYC - Pilot Phase II	2072	207	weighed	1	weighed	4-8	Sunday	12	CARROTS, OLD, FRESH, BOILED	37E	2.304	9.6	9.6
DNSIYC - Pilot Phase II	2072	207	weighed	1	weighed	4-8	Sunday	12	ONIONS BOILED	37M	1.632	7.008	9.6
DNSIYC - Pilot Phase II	2072	207	weighed	1	weighed	4-8	Friday	10	WATER NOT AS A DILUENT	51R	0	0	10
DNSIYC - Pilot Phase II	2072	207	weighed	1	weighed	4-8	Sunday	10	WATER NOT AS A DILUENT	51R	0	0	10
DNSIYC - Pilot Phase II	2072	207	weighed	1	weighed	4-8	Thursday	12	CARROTS, OLD, FRESH, BOILED	37E	2.4	10	10
DNSIYC - Pilot Phase II	2072	207	weighed	1	weighed	4-8	Thursday	12	BROCCOLI SPEARS CALABRESE FRESH BOILED	37D	2.4	10	10
DNSIYC - Pilot Phase II	2072	207	weighed	1	weighed	4-8	Thursday	12	FRENCH BEANS/GREEN BEANS BOILED	37B	2.2	9.2	10
DNSIYC - Pilot Phase II	2072	207	weighed	1	weighed	4-8	Thursday	12	MANGOES FRESH FLESH ONLY	40R	5.7	24.5	10
DNSIYC - Pilot Phase II	2072	207	weighed	1	weighed	4-8	Friday	12	STRAWBERRIES RAW	40R	2.754	11.526	10.2
DNSIYC - Pilot Phase II	2072	207	weighed	1	weighed	4-8	Thursday	8	WEETABIX AND OTHER WHOLEWHEAT BISKS FORTIFIED	5R	38.06	161.81	11
DNSIYC - Pilot Phase II	2072	207	weighed	1	weighed	4-8	Sunday	8	WATER AS A DILUENT FOR DRIED INFANT FOODS	52R	0	0	11.3
DNSIYC - Pilot Phase II	2072	207	weighed	1	weighed	4-8	Thursday	10	PEARS COOKING STEWED WITH SUGAR FRUIT AND JUICE	40A	11.62	49.84	14
DNSIYC - Pilot Phase II	2072	207	weighed	1	weighed	4-8	Sunday	10	SWEET POTATOES-BOILED	37M	12.6	53.7	15
DNSIYC - Pilot Phase II	2072	207	weighed	1	weighed	4-8	Thursday	12	APPLE DESSERT/EATING STEWED WITH NO ADDED SUGAR	40A	6.15	26.1	15
DNSIYC - Pilot Phase II	2072	207	weighed	1	weighed	4-8	Thursday	12	POTATOES NEW BOILED SKINS EATEN	39B	10.527	44.8195	15.95
DNSIYC - Pilot Phase II	2072	207	weighed	1	weighed	4-8	Friday	12	CARROTS, OLD, FRESH, BOILED	37E	3.84	16	16
DNSIYC - Pilot Phase II	2072	207	weighed	1	weighed	4-8	Saturday	9	WEETABIX AND OTHER WHOLEWHEAT BISKS FORTIFIED	5R	55.36	235.36	16
DNSIYC - Pilot Phase II	2072	207	weighed	1	weighed	4-8	Thursday	12	POTATOES NEW BOILED SKINS EATEN	39B	11.55	49.175	17.5
DNSIYC - Pilot Phase II	2072	207	weighed	1	weighed	4-8	Thursday	12	CHICKEN ROAST LIGHT MEAT ONLY	27B	29.07	122.55	19
DNSIYC - Pilot Phase II	2072	207	weighed	1	weighed	4-8	Friday	10	APPLE DESSERT/EATING STEWED WITH NO ADDED SUGAR	40A	7.913	33.582	19.3
DNSIYC - Pilot Phase II	2072	207	weighed	1	weighed	4-8	Sunday	12	WATER NOT AS A DILUENT	51R	0	0	20
DNSIYC - Pilot Phase II	2072	207	weighed	1	weighed	4-8	Sunday	10	WATER NOT AS A DILUENT	51R	0	0	20.5
DNSIYC - Pilot Phase II	2072	207	weighed	1	weighed	4-8	Saturday	12	BUTTERNUT SQUASH, BAKED	37M	6.848	29.318	21.4
DNSIYC - Pilot Phase II	2072	207	weighed	1	weighed	4-8	Saturday	10	APPLE DESSERT/EATING STEWED WITH NO ADDED SUGAR	40A	9.143	38.802	22.3
DNSIYC - Pilot Phase II	2072	207	weighed	1	weighed	4-8	Friday	10	CARROTS, OLD, FRESH, BOILED	37E	5.76	24	24
DNSIYC - Pilot Phase II	2072	207	weighed	1	weighed	4-8	Sunday	10	POTATOES NEW BOILED WITHOUT SKINS	39B	18.45	78.966	24.6
DNSIYC - Pilot Phase II	2072	207	weighed	1	weighed	4-8	Friday	8	COW AND GATE BREAKFAST CEREALS, FLAVOURED, STAGE 1 4 MONTH+, DRY	52R	106.766	450.846	25.3
DNSIYC - Pilot Phase II	2072	207	weighed	1	weighed	4-8	Saturday	12	BABY MEALS WITH BEEF AND VEGETABLES, STAGE 1	52R	18.744	78.384	28.4
DNSIYC - Pilot Phase II	2072	207	weighed	1	weighed	4-8	Friday	12	SWEET POTATOES-BOILED	37M	24.36	103.82	29
DNSIYC - Pilot Phase II	2072	207	weighed	1	weighed	4-8	Thursday	12	PEARS COOKING STEWED WITHOUT SUGAR FRUIT & JUICE	40A	10.5	45.6	30
DNSIYC - Pilot Phase II	2072	207	weighed	1	weighed	4-8	Saturday	9	COW AND GATE FIRST INFANT FORMULA MILK, MADE UP	13A	20.8	87.68	32
DNSIYC - Pilot Phase II	2072	207	weighed	1	weighed	4-8	Friday	12	PETIT FILOUS FROMAGE FRAIS	15C	33.456	141.368	32.8
DNSIYC - Pilot Phase II	2072	207	weighed	1	weighed	4-8	Friday	12	BOLOGNESE SAUCE	23B	49.17	204.93	33
DNSIYC - Pilot Phase II	2072	207	weighed	1	weighed	4-8	Sunday	10	SALMON, GRILLED OR BAKED	35B	81.26	338.3	34
DNSIYC - Pilot Phase II	2072	207	weighed	1	weighed	4-8	Saturday	12	YOGURT, WHOLE MILK, FRUIT	15B	36.86	155.8	38
DNSIYC - Pilot Phase II	2072	207	weighed	1	weighed	4-8	Sunday	12	CHICKEN ROAST LIGHT MEAT ONLY	27B	58.752	247.68	38.4
DNSIYC - Pilot Phase II	2072	207	weighed	1	weighed	4-8	Friday	10	PEARS COOKING STEWED WITHOUT SUGAR FRUIT & JUICE	40A	13.545	58.824	38.7
DNSIYC - Pilot Phase II	2072	207	weighed	1	weighed	4-8	Friday	10	BABY MEALS WITH CHICKEN AND VEGETABLES, STAGE 1	52R	31.24	131.56	44
DNSIYC - Pilot Phase II	2072	207	weighed	1	weighed	4-8	Saturday	12	BOLOGNESE SAUCE	23B	66.156	275.724	44.4
DNSIYC - Pilot Phase II	2072	207	weighed	1	weighed	4-8	Saturday	10	PEARS COOKING STEWED WITH SUGAR FRUIT AND JUICE	40A	37.101	159.132	44.7
DNSIYC - Pilot Phase II	2072	207	weighed	1	weighed	4-8	Thursday	8	BREAST MILK MATURE	13R	37.26	156.06	54
DNSIYC - Pilot Phase II	2072	207	weighed	1	weighed	4-8	Friday	8	BREAST MILK MATURE	13R	37.26	156.06	54
DNSIYC - Pilot Phase II	2072	207	weighed	1	weighed	4-8	Friday	8	WATER AS A DILUENT FOR DRIED INFANT FOODS	52R	0	0	75.7
DNSIYC - Pilot Phase II	2072	207	weighed	1	weighed	4-8	Saturday	10	BABY MEALS WITH BEEF AND VEGETABLES, STAGE 1	52R	52.14	218.04	79
DNSIYC - Pilot Phase II	2072	207	weighed	1	weighed	4-8	Thursday	8	COW AND GATE FIRST INFANT FORMULA MILK, MADE UP	13A	52	219.2	80
DNSIYC - Pilot Phase II	2072	207	weighed	1	weighed	4-8	Thursday	11	BREAST MILK MATURE	13R	55.89	234.09	81
DNSIYC - Pilot Phase II	2072	207	weighed	1	weighed	4-8	Saturday	9	BREAST MILK MATURE	13R	55.89	234.09	81
DNSIYC - Pilot Phase II	2072	207	weighed	1	weighed	4-8	Saturday	11	BREAST MILK MATURE	13R	55.89	234.09	81
DNSIYC - Pilot Phase II	2072	207	weighed	1	weighed	4-8	Sunday	11	BREAST MILK MATURE	13R	55.89	234.09	81
DNSIYC - Pilot Phase II	2072	207	weighed	1	weighed	4-8	Thursday	10	BABY MEALS WITH CHICKEN AND VEGETABLES, STAGE 1	52R	57.51	242.19	81
DNSIYC - Pilot Phase II	2072	207	weighed	1	weighed	4-8	Sunday	8	WATER NOT AS A DILUENT	51R	0	0	86
DNSIYC - Pilot Phase II	2072	207	weighed	1	weighed	4-8	Friday	9	BREAST MILK MATURE	13R	65.205	273.105	94.5
DNSIYC - Pilot Phase II	2072	207	weighed	1	weighed	4-8	Sunday	9	BREAST MILK MATURE	13R	65.205	273.105	94.5
DNSIYC - Pilot Phase II	2072	207	weighed	1	weighed	4-8	Sunday	12	WATER NOT AS A DILUENT	51R	0	0	96
DNSIYC - Pilot Phase II	2072	207	weighed	1	weighed	4-8	Thursday	9	BREAST MILK MATURE	13R	74.52	312.12	108
DNSIYC - Pilot Phase II	2072	207	weighed	1	weighed	4-8	Friday	11	BREAST MILK MATURE	13R	74.52	312.12	108
DNSIYC - Pilot Phase II	2072	207	weighed	1	weighed	4-8	Saturday	8	BREAST MILK MATURE	13R	74.52	312.12	108
DNSIYC - Pilot Phase II	2072	207	weighed	1	weighed	4-8	Sunday	8	BREAST MILK MATURE	13R	83.835	351.135	121.5
DNSIYC - Pilot Phase II	2072	207	weighed	1	weighed	4-8	Thursday	12	BREAST MILK MATURE	13R	93.15	390.15	135
DNSIYC - Pilot Phase II	2072	207	weighed	1	weighed	4-8	Friday	12	BREAST MILK MATURE	13R	93.15	390.15	135
DNSIYC - Pilot Phase II	2072	207	weighed	1	weighed	4-8	Saturday	12	BREAST MILK MATURE	13R	93.15	390.15	135
DNSIYC - Pilot Phase II	2072	207	weighed	1	weighed	4-8	Sunday	12	BREAST MILK MATURE	13R	93.15	390.15	135
DNSIYC - Pilot Phase II	2081	208	estimated	2	served & leftover	9-18	Tuesday	12	BUTTER SALTED	17R	37.05	152.4	5
DNSIYC - Pilot Phase II	2081	208	estimated	2	served & leftover	9-18	Wednesday	9	BOILED SWEETS BARLEY SUGAR BUTTERSCOTCH GLACIER MINTS HARD C	43R	21.255	90.805	6.5
DNSIYC - Pilot Phase II	2081	208	estimated	2	served & leftover	9-18	Wednesday	9	POPCORN SWEET	43R	48	201.8	10
DNSIYC - Pilot Phase II	2081	208	estimated	2	served & leftover	9-18	Tuesday	8	R.BREK FLAV. WHOLE MILK	5R	14.036	59.411	12.1
DNSIYC - Pilot Phase II	2081	208	estimated	2	served & leftover	9-18	Tuesday	10	MILK CHOCOLATE BAR	44R	65	272	12.5
DNSIYC - Pilot Phase II	2081	208	estimated	2	served & leftover	9-18	Monday	11	GRAPES WHITE RAW FLESH & SKIN ONLY NOT PIPS	40R	8.4	35.98	14
DNSIYC - Pilot Phase II	2081	208	estimated	2	served & leftover	9-18	Wednesday	12	RAISINS DRIED WEIGHT	40R	38.08	162.26	14
DNSIYC - Pilot Phase II	2081	208	estimated	2	served & leftover	9-18	Monday	10	BREAD, WHITE SLICED, NOT FORTIFIED	2R	42.336	180.306	18.9
DNSIYC - Pilot Phase II	2081	208	estimated	2	served & leftover	9-18	Wednesday	10	CARROTS, OLD, FRESH, BOILED	37E	5.04	21	21
DNSIYC - Pilot Phase II	2081	208	estimated	2	served & leftover	9-18	Tuesday	12	BREAD, WHITE SLICED, NOT FORTIFIED	2R	49.1904	209.498	21.96
DNSIYC - Pilot Phase II	2081	208	estimated	2	served & leftover	9-18	Wednesday	9	APPLES EATING RAW FLESH & SKIN ONLY	40A	11.75	49.75	25
DNSIYC - Pilot Phase II	2081	208	estimated	2	served & leftover	9-18	Thursday	11	CUSTARD READY TO SERVE CANNED	9C	25.676	108.468	26.2
DNSIYC - Pilot Phase II	2081	208	estimated	2	served & leftover	9-18	Thursday	9	BREAD WHITE TOASTED	2R	72.9	310.23	27
DNSIYC - Pilot Phase II	2081	208	estimated	2	served & leftover	9-18	Tuesday	8	MILK WHOLE PASTEURISED WINTER	10R	18.693	77.841	27.9
DNSIYC - Pilot Phase II	2081	208	estimated	2	served & leftover	9-18	Wednesday	10	POTATOES OLD BOILED	39B	24.048	102.204	33.4
DNSIYC - Pilot Phase II	2081	208	estimated	2	served & leftover	9-18	Wednesday	11	POTATOES OLD BOILED	39B	24.048	102.204	33.4
DNSIYC - Pilot Phase II	2081	208	estimated	2	served & leftover	9-18	Thursday	11	BANANAS RAW FLESH ONLY	40C	31.825	135.005	33.5
DNSIYC - Pilot Phase II	2081	208	estimated	2	served & leftover	9-18	Wednesday	11	PEAS FROZEN BOILED	37A	23.46	98.94	34
DNSIYC - Pilot Phase II	2081	208	estimated	2	served & leftover	9-18	Tuesday	11	PEAS GARDEN, CANNED	37A	27.2	115.26	34
DNSIYC - Pilot Phase II	2081	208	estimated	2	served & leftover	9-18	Monday	11	WATER NOT AS A DILUENT	51R	0	0	40
DNSIYC - Pilot Phase II	2081	208	estimated	2	served & leftover	9-18	Monday	11	PASTA,SPAGHETTI, CANNED IN TOMATO SAUCE	1D	29.76	126.945	46.5
DNSIYC - Pilot Phase II	2081	208	estimated	2	served & leftover	9-18	Thursday	12	FRUIT GUMS WINEGUMS	43R	151.632	647.244	46.8
DNSIYC - Pilot Phase II	2081	208	estimated	2	served & leftover	9-18	Wednesday	11	WATER NOT AS A DILUENT	51R	0	0	50
DNSIYC - Pilot Phase II	2081	208	estimated	2	served & leftover	9-18	Thursday	11	WATER NOT AS A DILUENT	51R	0	0	50
DNSIYC - Pilot Phase II	2081	208	estimated	2	served & leftover	9-18	Wednesday	10	WATER NOT AS A DILUENT	51R	0	0	60
DNSIYC - Pilot Phase II	2081	208	estimated	2	served & leftover	9-18	Monday	11	SAUSAGES, PORK, GRILLED	30B	145.8	608.4	60
DNSIYC - Pilot Phase II	2081	208	estimated	2	served & leftover	9-18	Wednesday	11	SAUSAGES, PORK, GRILLED	30B	145.8	608.4	60
DNSIYC - Pilot Phase II	2081	208	estimated	2	served & leftover	9-18	Monday	8	BANANAS RAW FLESH ONLY	40C	63.65	270.01	67
DNSIYC - Pilot Phase II	2081	208	estimated	2	served & leftover	9-18	Wednesday	10	CHICKEN/TURKEY MEAT & SKIN GRILLED	27B	138.4	582.4	80
DNSIYC - Pilot Phase II	2081	208	estimated	2	served & leftover	9-18	Monday	11	TANGERINES MANDARINS CLEMENTINES WEIGHED WITH PEEL & PIPS	40B	21.6	90.4	80
DNSIYC - Pilot Phase II	2081	208	estimated	2	served & leftover	9-18	Thursday	9	PASTA,SPAGHETTI, CANNED IN TOMATO SAUCE	1D	59.52	253.89	93
DNSIYC - Pilot Phase II	2081	208	estimated	2	served & leftover	9-18	Thursday	9	WATER NOT AS A DILUENT	51R	0	0	100
DNSIYC - Pilot Phase II	2081	208	estimated	2	served & leftover	9-18	Thursday	12	CHIP FROZEN STRAIGHT CUT COMMERCIAL BLENDED OIL	38A	234	976	100
DNSIYC - Pilot Phase II	2081	208	estimated	2	served & leftover	9-18	Tuesday	11	COD IN BREADCRUMBS GRILLED / OVEN BAKED	33R	195	819	100
DNSIYC - Pilot Phase II	2081	208	estimated	2	served & leftover	9-18	Thursday	11	CARROT AND CORIANDER SOUP, PURCHASED EG TESCO	50C	55.8	231.88	124
DNSIYC - Pilot Phase II	2081	208	estimated	2	served & leftover	9-18	Monday	10	WATER NOT AS A DILUENT	51R	0	0	140
DNSIYC - Pilot Phase II	2081	208	estimated	2	served & leftover	9-18	Tuesday	11	WATER NOT AS A DILUENT	51R	0	0	140
DNSIYC - Pilot Phase II	2081	208	estimated	2	served & leftover	9-18	Monday	10	CREAM OF TOMATO SOUP CANNED	50C	85.4	358.4	140
DNSIYC - Pilot Phase II	2081	208	estimated	2	served & leftover	9-18	Tuesday	8	MILK WHOLE PASTEURISED WINTER	10R	131.32	546.84	196
DNSIYC - Pilot Phase II	2081	208	estimated	2	served & leftover	9-18	Monday	8	MILK WHOLE PASTEURISED WINTER	10R	150.08	624.96	224
DNSIYC - Pilot Phase II	2081	208	estimated	2	served & leftover	9-18	Monday	12	MILK WHOLE PASTEURISED WINTER	10R	150.08	624.96	224
DNSIYC - Pilot Phase II	2081	208	estimated	2	served & leftover	9-18	Tuesday	12	MILK WHOLE PASTEURISED WINTER	10R	150.08	624.96	224
DNSIYC - Pilot Phase II	2081	208	estimated	2	served & leftover	9-18	Wednesday	8	MILK WHOLE PASTEURISED WINTER	10R	150.08	624.96	224
DNSIYC - Pilot Phase II	2081	208	estimated	2	served & leftover	9-18	Wednesday	12	MILK WHOLE PASTEURISED WINTER	10R	150.08	624.96	224
DNSIYC - Pilot Phase II	2081	208	estimated	2	served & leftover	9-18	Thursday	8	MILK WHOLE PASTEURISED WINTER	10R	150.08	624.96	224
DNSIYC - Pilot Phase II	2081	208	estimated	2	served & leftover	9-18	Thursday	13	MILK WHOLE PASTEURISED WINTER	10R	150.08	624.96	224
DNSIYC - Pilot Phase II	2082	208	weighed	1	weighed	9-18	Thursday	11	CHOCOLATE COVERED CARAMELS CADBURYS CARAMEL	44R	23.25	97.6	5
DNSIYC - Pilot Phase II	2082	208	weighed	1	weighed	9-18	Tuesday	12	BOILED SWEETS BARLEY SUGAR BUTTERSCOTCH GLACIER MINTS HARD C	43R	19.62	83.82	6
DNSIYC - Pilot Phase II	2082	208	weighed	1	weighed	9-18	Thursday	11	CHEESE CHEDDAR ANY OTHER OR FOR RECIPES	14R	27.664	114.713	6.65
DNSIYC - Pilot Phase II	2082	208	weighed	1	weighed	9-18	Wednesday	10	APRICOTS READY TO EAT SEMI DRIED	40R	12.64	53.92	8
DNSIYC - Pilot Phase II	2082	208	weighed	1	weighed	9-18	Wednesday	10	RAISINS DRIED WEIGHT	40R	21.76	92.72	8
DNSIYC - Pilot Phase II	2082	208	weighed	1	weighed	9-18	Tuesday	9	RAISINS DRIED WEIGHT	40R	23.12	98.515	8.5
DNSIYC - Pilot Phase II	2082	208	weighed	1	weighed	9-18	Tuesday	9	SULTANAS DRIED WEIGHT	40R	23.375	99.535	8.5
DNSIYC - Pilot Phase II	2082	208	weighed	1	weighed	9-18	Tuesday	10	CHEESE CHEDDAR ANY OTHER OR FOR RECIPES	14R	38.688	160.425	9.3
DNSIYC - Pilot Phase II	2082	208	weighed	1	weighed	9-18	Thursday	11	CIABATTA / PANINI TOASTED	2R	31.1178	131.928	14.34
DNSIYC - Pilot Phase II	2082	208	weighed	1	weighed	9-18	Wednesday	11	GARLIC (& HERB) BREAD	2R	54.75	229.65	15
DNSIYC - Pilot Phase II	2082	208	weighed	1	weighed	9-18	Wednesday	10	POPCORN SWEET	43R	72	302.7	15
DNSIYC - Pilot Phase II	2082	208	weighed	1	weighed	9-18	Monday	11	TRIFLE, FRUIT PURCHASED WITH FRESH CREAM	9G	28.22	118.32	17
DNSIYC - Pilot Phase II	2082	208	weighed	1	weighed	9-18	Tuesday	10	COD SMOKED STEAMED	34D	17.484	74.4	18.6
DNSIYC - Pilot Phase II	2082	208	weighed	1	weighed	9-18	Tuesday	10	SALMON STEAMED NO BONES	35B	48.546	201.996	18.6
DNSIYC - Pilot Phase II	2082	208	weighed	1	weighed	9-18	Monday	11	JAM WITH EDIBLE SEEDS PURCHASED	41B	52.2	222.8	20
DNSIYC - Pilot Phase II	2082	208	weighed	1	weighed	9-18	Tuesday	11	BEANS BAKED CANNED	37C	20.25	86.25	25
DNSIYC - Pilot Phase II	2082	208	weighed	1	weighed	9-18	Wednesday	10	FAIRY CAKE, PLAIN, ICED, PURCHASED	8D	114.55	481.98	29
DNSIYC - Pilot Phase II	2082	208	weighed	1	weighed	9-18	Monday	11	BREAD, WHITE SLICED, NOT FORTIFIED	2R	80.64	343.44	36
DNSIYC - Pilot Phase II	2082	208	weighed	1	weighed	9-18	Monday	11	WATER NOT AS A DILUENT	51R	0	0	40
DNSIYC - Pilot Phase II	2082	208	weighed	1	weighed	9-18	Monday	11	WATER NOT AS A DILUENT	51R	0	0	40
DNSIYC - Pilot Phase II	2082	208	weighed	1	weighed	9-18	Wednesday	11	TANGERINES MANDARINS CLEMENTINES FLESH ONLY	40B	18.87	80.58	51
DNSIYC - Pilot Phase II	2082	208	weighed	1	weighed	9-18	Tuesday	11	SAUSAGES, PORK, GRILLED	30B	145.8	608.4	60
DNSIYC - Pilot Phase II	2082	208	weighed	1	weighed	9-18	Tuesday	10	CHEESE SAUCE MADE WITH WHOLE MILK	50R	135.8	566.3	70
DNSIYC - Pilot Phase II	2082	208	weighed	1	weighed	9-18	Tuesday	10	ROBINSONS FRUIT SHOOT, NAS, RTD	58C	4	16	100
DNSIYC - Pilot Phase II	2082	208	weighed	1	weighed	9-18	Tuesday	11	ROBINSONS FRUIT SHOOT, NAS, RTD	58C	4	16	100
DNSIYC - Pilot Phase II	2082	208	weighed	1	weighed	9-18	Tuesday	10	POTATOES OLD BOILED	39B	83.88	356.49	116.5
DNSIYC - Pilot Phase II	2082	208	weighed	1	weighed	9-18	Wednesday	11	LASAGNE BEEF, READY MEAL	23A	162.5	686.4	130
DNSIYC - Pilot Phase II	2082	208	weighed	1	weighed	9-18	Monday	12	MILK WHOLE PASTEURISED WINTER	10R	93.8	390.6	140
DNSIYC - Pilot Phase II	2082	208	weighed	1	weighed	9-18	Thursday	12	MILK WHOLE PASTEURISED WINTER	10R	93.8	390.6	140
DNSIYC - Pilot Phase II	2082	208	weighed	1	weighed	9-18	Thursday	11	WATER NOT AS A DILUENT	51R	0	0	150
DNSIYC - Pilot Phase II	2082	208	weighed	1	weighed	9-18	Monday	8	MILK WHOLE PASTEURISED WINTER	10R	150.08	624.96	224
DNSIYC - Pilot Phase II	2082	208	weighed	1	weighed	9-18	Tuesday	8	MILK WHOLE PASTEURISED WINTER	10R	150.08	624.96	224
DNSIYC - Pilot Phase II	2082	208	weighed	1	weighed	9-18	Tuesday	12	MILK WHOLE PASTEURISED WINTER	10R	150.08	624.96	224
DNSIYC - Pilot Phase II	2082	208	weighed	1	weighed	9-18	Wednesday	8	MILK WHOLE PASTEURISED WINTER	10R	150.08	624.96	224
DNSIYC - Pilot Phase II	2082	208	weighed	1	weighed	9-18	Wednesday	12	MILK WHOLE PASTEURISED WINTER	10R	150.08	624.96	224
DNSIYC - Pilot Phase II	2082	208	weighed	1	weighed	9-18	Thursday	8	MILK WHOLE PASTEURISED WINTER	10R	150.08	624.96	224
DNSIYC - Pilot Phase II	2082	208	weighed	1	weighed	9-18	Monday	11	COTTAGE PIE, FROZEN/CHILLED BEEF READY MEAL	23A	232.75	982.45	245
DNSIYC - Pilot Phase II	2091	209	estimated	3	amount consumed	4-8	Saturday	10	GARLIC RAW	36B	0.294	1.233	0.3
DNSIYC - Pilot Phase II	2091	209	estimated	3	amount consumed	4-8	Sunday	10	ORGANIX GOODIES TODDLERS CORN SNACKS	52R	1.314	5.526	0.3
DNSIYC - Pilot Phase II	2091	209	estimated	3	amount consumed	4-8	Saturday	10	MUSHROOMS STEWED OR GRILLED	37M	0.099	0.432	0.9
DNSIYC - Pilot Phase II	2091	209	estimated	3	amount consumed	4-8	Saturday	9	ORGANIX FLAVOURED BABY RICE CAKES	52R	3.99	16.98	1
DNSIYC - Pilot Phase II	2091	209	estimated	3	amount consumed	4-8	Saturday	11	ORGANIX FLAVOURED BABY RICE CAKES	52R	3.99	16.98	1
DNSIYC - Pilot Phase II	2091	209	estimated	3	amount consumed	4-8	Sunday	10	HOVIS, BEST OF BOTH WHITE BREAD WITH ADDED WHEATGERM, TOASTED	59R	4.7628	20.2419	1.701
DNSIYC - Pilot Phase II	2091	209	estimated	3	amount consumed	4-8	Saturday	10	TOMATOES GRILLED	37F	0.4	1.66	2
DNSIYC - Pilot Phase II	2091	209	estimated	3	amount consumed	4-8	Saturday	10	PEPPERS GREEN BOILED	37M	0.684	2.888	3.8
DNSIYC - Pilot Phase II	2091	209	estimated	3	amount consumed	4-8	Saturday	10	PEPPERS-RED-BOILED	37M	1.292	5.51	3.8
DNSIYC - Pilot Phase II	2091	209	estimated	3	amount consumed	4-8	Saturday	10	ONIONS BOILED	37M	1.207	5.183	7.1
DNSIYC - Pilot Phase II	2091	209	estimated	3	amount consumed	4-8	Sunday	8	WATER NOT AS A DILUENT	51R	0	0	10
DNSIYC - Pilot Phase II	2091	209	estimated	3	amount consumed	4-8	Saturday	10	INFANT AND TODDLER PURE FRUIT JUICE WITH ADDED VITAMIN C, RTD	52A	3.3	13.9	10
DNSIYC - Pilot Phase II	2091	209	estimated	3	amount consumed	4-8	Saturday	11	INFANT AND TODDLER PURE FRUIT JUICE WITH ADDED VITAMIN C, RTD	52A	3.3	13.9	10
DNSIYC - Pilot Phase II	2091	209	estimated	3	amount consumed	4-8	Sunday	9	INFANT AND TODDLER PURE FRUIT JUICE WITH ADDED VITAMIN C, RTD	52A	3.3	13.9	10
DNSIYC - Pilot Phase II	2091	209	estimated	3	amount consumed	4-8	Monday	10	INFANT AND TODDLER PURE FRUIT JUICE WITH ADDED VITAMIN C, RTD	52A	3.3	13.9	10
DNSIYC - Pilot Phase II	2091	209	estimated	3	amount consumed	4-8	Monday	12	INFANT AND TODDLER PURE FRUIT JUICE WITH ADDED VITAMIN C, RTD	52A	3.3	13.9	10
DNSIYC - Pilot Phase II	2091	209	estimated	3	amount consumed	4-8	Saturday	10	BEEF MINCED STEWED FAT SKIMMED	23B	21.063	88.298	11.9
DNSIYC - Pilot Phase II	2091	209	estimated	3	amount consumed	4-8	Monday	10	CHILDRENS FROMAGE FRAIS FRUIT WITH ADDED VIT D	15C	14.85	63	15
DNSIYC - Pilot Phase II	2091	209	estimated	3	amount consumed	4-8	Saturday	12	INFANT AND TODDLER PURE FRUIT JUICE WITH ADDED VITAMIN C, RTD	52A	4.95	20.85	15
DNSIYC - Pilot Phase II	2091	209	estimated	3	amount consumed	4-8	Saturday	12	PURE PLAIN BABY RICE WITH THIAMIN, STAGE 1 FROM 4 MONTHS+	52R	58.435	248.62	15.5
DNSIYC - Pilot Phase II	2091	209	estimated	3	amount consumed	4-8	Tuesday	12	PURE PLAIN BABY RICE WITH THIAMIN, STAGE 1 FROM 4 MONTHS+	52R	58.435	248.62	15.5
DNSIYC - Pilot Phase II	2091	209	estimated	3	amount consumed	4-8	Sunday	12	PURE PLAIN BABY RICE WITH THIAMIN, STAGE 1 FROM 4 MONTHS+	52R	58.812	250.224	15.6
DNSIYC - Pilot Phase II	2091	209	estimated	3	amount consumed	4-8	Monday	12	PURE PLAIN BABY RICE WITH THIAMIN, STAGE 1 FROM 4 MONTHS+	52R	70.122	298.344	18.6
DNSIYC - Pilot Phase II	2091	209	estimated	3	amount consumed	4-8	Saturday	10	CANNED TOMATOES WITH LOSSES	37F	3.04	13.11	19
DNSIYC - Pilot Phase II	2091	209	estimated	3	amount consumed	4-8	Sunday	12	INFANT AND TODDLER PURE FRUIT JUICE WITH ADDED VITAMIN C, RTD	52A	6.6	27.8	20
DNSIYC - Pilot Phase II	2091	209	estimated	3	amount consumed	4-8	Tuesday	10	INFANT AND TODDLER PURE FRUIT JUICE WITH ADDED VITAMIN C, RTD	52A	6.6	27.8	20
DNSIYC - Pilot Phase II	2091	209	estimated	3	amount consumed	4-8	Saturday	10	CHILDRENS FROMAGE FRAIS FRUIT WITH ADDED VIT D	15C	24.75	105	25
DNSIYC - Pilot Phase II	2091	209	estimated	3	amount consumed	4-8	Tuesday	8	COW AND GATE FOLLOW ON MILK POWDER FOR INFANTS 6+ MONTHS MADE UP	13A	20.7	86.7	30
DNSIYC - Pilot Phase II	2091	209	estimated	3	amount consumed	4-8	Monday	8	WATER AS A DILUENT FOR DRIED INFANT FOODS	52R	0	0	30
DNSIYC - Pilot Phase II	2091	209	estimated	3	amount consumed	4-8	Tuesday	8	WATER AS A DILUENT FOR DRIED INFANT FOODS	52R	0	0	30
DNSIYC - Pilot Phase II	2091	209	estimated	3	amount consumed	4-8	Sunday	8	WATER AS A DILUENT FOR DRIED INFANT FOODS	52R	0	0	30
DNSIYC - Pilot Phase II	2091	209	estimated	3	amount consumed	4-8	Sunday	10	INFANT AND TODDLER PURE FRUIT JUICE WITH ADDED VITAMIN C, RTD	52A	9.9	41.7	30
DNSIYC - Pilot Phase II	2091	209	estimated	3	amount consumed	4-8	Monday	12	MILK SEMI-SKIMMED PASTEURISED SUMMER	11R	13.596	57.165	30.9
DNSIYC - Pilot Phase II	2091	209	estimated	3	amount consumed	4-8	Saturday	8	HEINZ STAGE 1 BREAKFAST CEREALS FOR BABIES, FORTIFIED	52R	146.3	619.5	35
DNSIYC - Pilot Phase II	2091	209	estimated	3	amount consumed	4-8	Sunday	8	HEINZ STAGE 1 BREAKFAST CEREALS FOR BABIES, FORTIFIED	52R	146.3	619.5	35
DNSIYC - Pilot Phase II	2091	209	estimated	3	amount consumed	4-8	Monday	8	HEINZ STAGE 1 BREAKFAST CEREALS FOR BABIES, FORTIFIED	52R	146.3	619.5	35
DNSIYC - Pilot Phase II	2091	209	estimated	3	amount consumed	4-8	Tuesday	8	HEINZ STAGE 1 BREAKFAST CEREALS FOR BABIES, FORTIFIED	52R	146.3	619.5	35
DNSIYC - Pilot Phase II	2091	209	estimated	3	amount consumed	4-8	Sunday	10	PETIT FILOUS FROMAGE FRAIS	15C	40.8	172.4	40
DNSIYC - Pilot Phase II	2091	209	estimated	3	amount consumed	4-8	Tuesday	10	PETIT FILOUS FROMAGE FRAIS	15C	40.8	172.4	40
DNSIYC - Pilot Phase II	2091	209	estimated	3	amount consumed	4-8	Tuesday	12	INFANT AND TODDLER PURE FRUIT JUICE WITH ADDED VITAMIN C, RTD	52A	13.2	55.6	40
DNSIYC - Pilot Phase II	2091	209	estimated	3	amount consumed	4-8	Tuesday	12	MILK SEMI-SKIMMED PASTEURISED SUMMER	11R	17.6	74	40
DNSIYC - Pilot Phase II	2091	209	estimated	3	amount consumed	4-8	Saturday	12	MILK SEMI-SKIMMED PASTEURISED SUMMER	11R	18.128	76.22	41.2
DNSIYC - Pilot Phase II	2091	209	estimated	3	amount consumed	4-8	Saturday	8	COW AND GATE FOLLOW ON MILK POWDER FOR INFANTS 6+ MONTHS MADE UP	13A	31.05	130.05	45
DNSIYC - Pilot Phase II	2091	209	estimated	3	amount consumed	4-8	Sunday	10	HEINZ DINNERS STAGE 2, GOLDEN VEGETABLE AND CHICKEN, FORTIFIED, DRY	52R	179.55	760.95	45
DNSIYC - Pilot Phase II	2091	209	estimated	3	amount consumed	4-8	Sunday	12	MILK SEMI-SKIMMED PASTEURISED SUMMER	11R	20.372	85.655	46.3
DNSIYC - Pilot Phase II	2091	209	estimated	3	amount consumed	4-8	Saturday	9	COW AND GATE FOLLOW ON MILK POWDER FOR INFANTS 6+ MONTHS MADE UP	13A	38.64	161.84	56
DNSIYC - Pilot Phase II	2091	209	estimated	3	amount consumed	4-8	Sunday	9	COW AND GATE FOLLOW ON MILK POWDER FOR INFANTS 6+ MONTHS MADE UP	13A	38.64	161.84	56
DNSIYC - Pilot Phase II	2091	209	estimated	3	amount consumed	4-8	Monday	8	COW AND GATE FOLLOW ON MILK POWDER FOR INFANTS 6+ MONTHS MADE UP	13A	38.64	161.84	56
DNSIYC - Pilot Phase II	2091	209	estimated	3	amount consumed	4-8	Saturday	12	FRUIT SALAD FRUIT COCKTAIL CANNED IN FRUIT JUICE FRUIT ONLY	40D	16.356	69.936	56.4
DNSIYC - Pilot Phase II	2091	209	estimated	3	amount consumed	4-8	Sunday	12	FRUIT SALAD FRUIT COCKTAIL CANNED IN FRUIT JUICE FRUIT ONLY	40D	16.356	69.936	56.4
DNSIYC - Pilot Phase II	2091	209	estimated	3	amount consumed	4-8	Saturday	8	WATER AS A DILUENT FOR DRIED INFANT FOODS	52R	0	0	70
DNSIYC - Pilot Phase II	2091	209	estimated	3	amount consumed	4-8	Sunday	8	COW AND GATE FOLLOW ON MILK POWDER FOR INFANTS 6+ MONTHS MADE UP	13A	77.28	323.68	112
DNSIYC - Pilot Phase II	2091	209	estimated	3	amount consumed	4-8	Sunday	10	WATER AS A DILUENT FOR DRIED INFANT FOODS	52R	0	0	113
DNSIYC - Pilot Phase II	2091	209	estimated	3	amount consumed	4-8	Monday	12	BABY MEALS WITH BEEF AND VEGETABLES, STAGE 1	52R	82.5	345	125
DNSIYC - Pilot Phase II	2091	209	estimated	3	amount consumed	4-8	Tuesday	12	BABY MEALS WITH PASTA AND VEGETABLES, STAGE 1	52R	85	360	125
DNSIYC - Pilot Phase II	2091	209	estimated	3	amount consumed	4-8	Saturday	11	COW AND GATE FOLLOW ON MILK POWDER FOR INFANTS 6+ MONTHS MADE UP	13A	96.6	404.6	140
DNSIYC - Pilot Phase II	2091	209	estimated	3	amount consumed	4-8	Sunday	11	COW AND GATE FOLLOW ON MILK POWDER FOR INFANTS 6+ MONTHS MADE UP	13A	96.6	404.6	140
DNSIYC - Pilot Phase II	2091	209	estimated	3	amount consumed	4-8	Monday	11	COW AND GATE FOLLOW ON MILK POWDER FOR INFANTS 6+ MONTHS MADE UP	13A	96.6	404.6	140
DNSIYC - Pilot Phase II	2091	209	estimated	3	amount consumed	4-8	Tuesday	11	COW AND GATE FOLLOW ON MILK POWDER FOR INFANTS 6+ MONTHS MADE UP	13A	96.6	404.6	140
DNSIYC - Pilot Phase II	2091	209	estimated	3	amount consumed	4-8	Monday	9	COW AND GATE FOLLOW ON MILK POWDER FOR INFANTS 6+ MONTHS MADE UP	13A	115.92	485.52	168
DNSIYC - Pilot Phase II	2091	209	estimated	3	amount consumed	4-8	Tuesday	10	BABY MEALS WITH BEEF, STAGE 2	52R	131.1	547.2	190
DNSIYC - Pilot Phase II	2091	209	estimated	3	amount consumed	4-8	Monday	10	BOOTS ORGANIC STAGE 2 TODDLER MEALS WITH PORK AND VEGETABLES	52R	152	640.3	190
DNSIYC - Pilot Phase II	2091	209	estimated	3	amount consumed	4-8	Tuesday	9	COW AND GATE FOLLOW ON MILK POWDER FOR INFANTS 6+ MONTHS MADE UP	13A	135.24	566.44	196
DNSIYC - Pilot Phase II	2091	209	estimated	3	amount consumed	4-8	Tuesday	12	COW AND GATE FOLLOW ON MILK POWDER FOR INFANTS 6+ MONTHS MADE UP	13A	135.24	566.44	196
DNSIYC - Pilot Phase II	2091	209	estimated	3	amount consumed	4-8	Saturday	13	COW AND GATE FOLLOW ON MILK POWDER FOR INFANTS 6+ MONTHS MADE UP	13A	154.56	647.36	224
DNSIYC - Pilot Phase II	2091	209	estimated	3	amount consumed	4-8	Sunday	12	COW AND GATE FOLLOW ON MILK POWDER FOR INFANTS 6+ MONTHS MADE UP	13A	154.56	647.36	224
DNSIYC - Pilot Phase II	2091	209	estimated	3	amount consumed	4-8	Monday	12	COW AND GATE FOLLOW ON MILK POWDER FOR INFANTS 6+ MONTHS MADE UP	13A	154.56	647.36	224
DNSIYC - Pilot Phase II	2092	209	weighed	1	weighed	4-8	Saturday	11	ORGANIX GOODIES TODDLERS CORN SNACKS	52R	1.314	5.526	0.3
DNSIYC - Pilot Phase II	2092	209	weighed	1	weighed	4-8	Saturday	10	BABY AND TODDLER PLAIN RICE CAKES, WITH THIAMIN, FROM 6-7 MONTHS	52R	3.87	16.47	1
DNSIYC - Pilot Phase II	2092	209	weighed	1	weighed	4-8	Monday	11	BABY AND TODDLER PLAIN RICE CAKES, WITH THIAMIN, FROM 6-7 MONTHS	52R	3.87	16.47	1
DNSIYC - Pilot Phase II	2092	209	weighed	1	weighed	4-8	Monday	12	INFANT AND TODDLER PURE FRUIT JUICE WITH ADDED VITAMIN C, RTD	52A	3.3	13.9	10
DNSIYC - Pilot Phase II	2092	209	weighed	1	weighed	4-8	Saturday	12	PURE PLAIN BABY RICE WITH THIAMIN, STAGE 1 FROM 4 MONTHS+	52R	44.863	190.876	11.9
DNSIYC - Pilot Phase II	2092	209	weighed	1	weighed	4-8	Tuesday	12	PURE PLAIN BABY RICE WITH THIAMIN, STAGE 1 FROM 4 MONTHS+	52R	66.729	283.908	17.7
DNSIYC - Pilot Phase II	2092	209	weighed	1	weighed	4-8	Sunday	8	COW AND GATE FOLLOW ON MILK POWDER FOR INFANTS 6+ MONTHS MADE UP	13A	13.869	58.089	20.1
DNSIYC - Pilot Phase II	2092	209	weighed	1	weighed	4-8	Tuesday	8	HIPP ORGANIC STAGE 1 CREAMY PORRIDGE STAGE 1 DRY WEIGHT FORTIFIED	52R	86.2224	363.915	20.24
DNSIYC - Pilot Phase II	2092	209	weighed	1	weighed	4-8	Saturday	9	INFANT AND TODDLER PURE FRUIT JUICE WITH ADDED VITAMIN C, RTD	52A	8.25	34.75	25
DNSIYC - Pilot Phase II	2092	209	weighed	1	weighed	4-8	Saturday	11	INFANT AND TODDLER PURE FRUIT JUICE WITH ADDED VITAMIN C, RTD	52A	8.25	34.75	25
DNSIYC - Pilot Phase II	2092	209	weighed	1	weighed	4-8	Sunday	12	INFANT AND TODDLER PURE FRUIT JUICE WITH ADDED VITAMIN C, RTD	52A	8.25	34.75	25
DNSIYC - Pilot Phase II	2092	209	weighed	1	weighed	4-8	Monday	8	HIPP ORGANIC STAGE 1 CREAMY PORRIDGE STAGE 1 DRY WEIGHT FORTIFIED	52R	110.717	467.3	25.99
DNSIYC - Pilot Phase II	2092	209	weighed	1	weighed	4-8	Sunday	8	HIPP ORGANIC STAGE 1 CREAMY PORRIDGE STAGE 1 DRY WEIGHT FORTIFIED	52R	120.047	506.676	28.18
DNSIYC - Pilot Phase II	2092	209	weighed	1	weighed	4-8	Saturday	8	HIPP ORGANIC STAGE 1 CREAMY PORRIDGE STAGE 1 DRY WEIGHT FORTIFIED	52R	127.8	539.4	30
DNSIYC - Pilot Phase II	2092	209	weighed	1	weighed	4-8	Tuesday	12	INFANT AND TODDLER PURE FRUIT JUICE WITH ADDED VITAMIN C, RTD	52A	9.9	41.7	30
DNSIYC - Pilot Phase II	2092	209	weighed	1	weighed	4-8	Tuesday	10	BOOTS ORGANIC STAGE 2 TODDLER MEALS WITH CHICKEN AND VEGETABLES	52R	23.1	98.34	33
DNSIYC - Pilot Phase II	2092	209	weighed	1	weighed	4-8	Tuesday	8	WATER NOT AS A DILUENT	51R	0	0	35.75
DNSIYC - Pilot Phase II	2092	209	weighed	1	weighed	4-8	Tuesday	10	BOOTS ORGANIC STAGE 2 TODDLER MEALS WITH CHICKEN AND VEGETABLES	52R	25.2	107.28	36
DNSIYC - Pilot Phase II	2092	209	weighed	1	weighed	4-8	Saturday	12	MILK SEMI-SKIMMED PASTEURISED SUMMER	11R	16.676	70.115	37.9
DNSIYC - Pilot Phase II	2092	209	weighed	1	weighed	4-8	Monday	8	WATER NOT AS A DILUENT	51R	0	0	38.1
DNSIYC - Pilot Phase II	2092	209	weighed	1	weighed	4-8	Sunday	12	HEINZ DINNERS STAGE 2, GOLDEN VEGETABLE AND CHICKEN, FORTIFIED, DRY	52R	175.56	744.04	44
DNSIYC - Pilot Phase II	2092	209	weighed	1	weighed	4-8	Sunday	12	PETIT FILOUS FROMAGE FRAIS	15C	51	215.5	50
DNSIYC - Pilot Phase II	2092	209	weighed	1	weighed	4-8	Monday	10	PETIT FILOUS FROMAGE FRAIS	15C	51	215.5	50
DNSIYC - Pilot Phase II	2092	209	weighed	1	weighed	4-8	Saturday	8	WATER NOT AS A DILUENT	51R	0	0	58
DNSIYC - Pilot Phase II	2092	209	weighed	1	weighed	4-8	Sunday	10	COW & GATE STAGE 2 BABY MEALS WITH CHICKEN AND VEGETABLES NOT FORTIFIED	52R	44.1	185.85	63
DNSIYC - Pilot Phase II	2092	209	weighed	1	weighed	4-8	Sunday	8	WATER NOT AS A DILUENT	51R	0	0	63.93
DNSIYC - Pilot Phase II	2092	209	weighed	1	weighed	4-8	Sunday	8	COW AND GATE FOLLOW ON MILK POWDER FOR INFANTS 6+ MONTHS MADE UP	13A	50.301	210.681	72.9
DNSIYC - Pilot Phase II	2092	209	weighed	1	weighed	4-8	Monday	12	BABY MEALS WITH CHICKEN AND VEGETABLES, STAGE 1	52R	54.67	230.23	77
DNSIYC - Pilot Phase II	2092	209	weighed	1	weighed	4-8	Sunday	10	COW & GATE STAGE 2 BABY MEALS WITH CHICKEN AND VEGETABLES NOT FORTIFIED	52R	56	236	80
DNSIYC - Pilot Phase II	2092	209	weighed	1	weighed	4-8	Saturday	8	COW AND GATE FOLLOW ON MILK POWDER FOR INFANTS 6+ MONTHS MADE UP	13A	60.03	251.43	87
DNSIYC - Pilot Phase II	2092	209	weighed	1	weighed	4-8	Saturday	10	BOOTS ORGANIC STAGE 2 TODDLER MEALS WITH CHICKEN AND VEGETABLES	52R	61.6	262.24	88
DNSIYC - Pilot Phase II	2092	209	weighed	1	weighed	4-8	Tuesday	12	MILK SEMI-SKIMMED PASTEURISED SUMMER	11R	39.688	166.87	90.2
DNSIYC - Pilot Phase II	2092	209	weighed	1	weighed	4-8	Monday	8	COW AND GATE FOLLOW ON MILK POWDER FOR INFANTS 6+ MONTHS MADE UP	13A	63.48	265.88	92
DNSIYC - Pilot Phase II	2092	209	weighed	1	weighed	4-8	Tuesday	9	COW AND GATE FOLLOW ON MILK POWDER FOR INFANTS 6+ MONTHS MADE UP	13A	63.48	265.88	92
DNSIYC - Pilot Phase II	2092	209	weighed	1	weighed	4-8	Sunday	9	COW AND GATE FOLLOW ON MILK POWDER FOR INFANTS 6+ MONTHS MADE UP	13A	64.17	268.77	93
DNSIYC - Pilot Phase II	2092	209	weighed	1	weighed	4-8	Sunday	12	COW AND GATE FOLLOW ON MILK POWDER FOR INFANTS 6+ MONTHS MADE UP	13A	64.17	268.77	93
DNSIYC - Pilot Phase II	2092	209	weighed	1	weighed	4-8	Tuesday	8	COW AND GATE FOLLOW ON MILK POWDER FOR INFANTS 6+ MONTHS MADE UP	13A	64.17	268.77	93
DNSIYC - Pilot Phase II	2092	209	weighed	1	weighed	4-8	Saturday	12	BABY MEALS WITH CHICKEN AND VEGETABLES, STAGE 1	52R	66.314	279.266	93.4
DNSIYC - Pilot Phase II	2092	209	weighed	1	weighed	4-8	Tuesday	12	BABY MEALS WITH LAMB AND VEGETABLES STAGE 1	52R	67.69	286.232	96.7
DNSIYC - Pilot Phase II	2092	209	weighed	1	weighed	4-8	Saturday	9	COW AND GATE FOLLOW ON MILK POWDER FOR INFANTS 6+ MONTHS MADE UP	13A	67.62	283.22	98
DNSIYC - Pilot Phase II	2092	209	weighed	1	weighed	4-8	Sunday	12	WATER AS A DILUENT FOR DRIED INFANT FOODS	52R	0	0	113
DNSIYC - Pilot Phase II	2092	209	weighed	1	weighed	4-8	Monday	11	COW AND GATE FOLLOW ON MILK POWDER FOR INFANTS 6+ MONTHS MADE UP	13A	84.18	352.58	122
DNSIYC - Pilot Phase II	2092	209	weighed	1	weighed	4-8	Sunday	11	COW AND GATE FOLLOW ON MILK POWDER FOR INFANTS 6+ MONTHS MADE UP	13A	113.85	476.85	165
DNSIYC - Pilot Phase II	2092	209	weighed	1	weighed	4-8	Monday	12	COW AND GATE FOLLOW ON MILK POWDER FOR INFANTS 6+ MONTHS MADE UP	13A	127.65	534.65	185
DNSIYC - Pilot Phase II	2092	209	weighed	1	weighed	4-8	Monday	10	HIPP ORGANIC STAGE 2 VEGETABLE AND PASTA BASED MEALS	52R	131.1	551	190
DNSIYC - Pilot Phase II	2092	209	weighed	1	weighed	4-8	Tuesday	12	COW AND GATE FOLLOW ON MILK POWDER FOR INFANTS 6+ MONTHS MADE UP	13A	143.52	601.12	208
DNSIYC - Pilot Phase II	2092	209	weighed	1	weighed	4-8	Saturday	11	COW AND GATE FOLLOW ON MILK POWDER FOR INFANTS 6+ MONTHS MADE UP	13A	182.16	762.96	264
DNSIYC - Pilot Phase II	2092	209	weighed	1	weighed	4-8	Saturday	12	COW AND GATE FOLLOW ON MILK POWDER FOR INFANTS 6+ MONTHS MADE UP	13A	182.16	762.96	264
DNSIYC - Pilot Phase II	2502	250	estimated	2	served & leftover	4-8	Saturday	9	BASIL (FRESH)	36B	0.0004	0.00169	0.001
DNSIYC - Pilot Phase II	2502	250	estimated	2	served & leftover	4-8	Monday	11	BASIL (FRESH)	36B	0.004	0.0169	0.01
DNSIYC - Pilot Phase II	2502	250	estimated	2	served & leftover	4-8	Saturday	12	CAYENNE PEPPER	50R	0.0318	0.1331	0.01
DNSIYC - Pilot Phase II	2502	250	estimated	2	served & leftover	4-8	Saturday	9	ORGANO DRIED	50R	0.0322	0.136	0.01
DNSIYC - Pilot Phase II	2502	250	estimated	2	served & leftover	4-8	Monday	11	ORGANO DRIED	50R	0.0322	0.136	0.01
DNSIYC - Pilot Phase II	2502	250	estimated	2	served & leftover	4-8	Friday	9	PARSLEY DRIED	50R	0.0181	0.076	0.01
DNSIYC - Pilot Phase II	2502	250	estimated	2	served & leftover	4-8	Friday	11	PARSLEY DRIED	50R	0.0181	0.076	0.01
DNSIYC - Pilot Phase II	2502	250	estimated	2	served & leftover	4-8	Saturday	12	PARSLEY DRIED	50R	0.0181	0.076	0.01
DNSIYC - Pilot Phase II	2502	250	estimated	2	served & leftover	4-8	Monday	11	GARLIC RAW	36B	0.294	1.233	0.3
DNSIYC - Pilot Phase II	2502	250	estimated	2	served & leftover	4-8	Saturday	12	VEGETABLE OIL POLYUNSATURATED EG SUNFLOWER	18B	3.33754	13.7214	0.37125
DNSIYC - Pilot Phase II	2502	250	estimated	2	served & leftover	4-8	Friday	11	GARLIC RAW	36B	0.49	2.055	0.5
DNSIYC - Pilot Phase II	2502	250	estimated	2	served & leftover	4-8	Monday	11	TOMATO PUREE WITH COOKING LOSSES	50R	0.408	1.71	0.6
DNSIYC - Pilot Phase II	2502	250	estimated	2	served & leftover	4-8	Saturday	9	GARLIC RAW	36B	0.784	3.288	0.8
DNSIYC - Pilot Phase II	2502	250	estimated	2	served & leftover	4-8	Saturday	12	CREME FRAICHE	13B	3.5154	14.4708	0.93
DNSIYC - Pilot Phase II	2502	250	estimated	2	served & leftover	4-8	Friday	9	BUTTERNUT SQUASH, BAKED	37M	0.32	1.37	1
DNSIYC - Pilot Phase II	2502	250	estimated	2	served & leftover	4-8	Saturday	12	EGG YOLK ONLY BOILED	16D	3.81375	15.7725	1.125
DNSIYC - Pilot Phase II	2502	250	estimated	2	served & leftover	4-8	Saturday	9	TOMATO PUREE WITH COOKING LOSSES	50R	0.952	3.99	1.4
DNSIYC - Pilot Phase II	2502	250	estimated	2	served & leftover	4-8	Monday	11	PLAIN FLOUR AFTER BAKING	1R	5.632	24.016	1.6
DNSIYC - Pilot Phase II	2502	250	estimated	2	served & leftover	4-8	Saturday	12	BESAN (CHICK PEA) FLOUR	1R	4.992	21.232	1.6
DNSIYC - Pilot Phase II	2502	250	estimated	2	served & leftover	4-8	Saturday	12	FLOUR RICE	1G	5.808	24.768	1.6
DNSIYC - Pilot Phase II	2502	250	estimated	2	served & leftover	4-8	Saturday	12	ONIONS FRIED BLENDED VEGETABLE OIL	37M	4.3992	18.1608	1.88
DNSIYC - Pilot Phase II	2502	250	estimated	2	served & leftover	4-8	Sunday	8	BUTTER UNSALTED	17R	17.952	73.8	2.4
DNSIYC - Pilot Phase II	2502	250	estimated	2	served & leftover	4-8	Monday	11	APPLE JUICE UNSWEETENED UHT	45R	0.95	4.1	2.5
DNSIYC - Pilot Phase II	2502	250	estimated	2	served & leftover	4-8	Saturday	12	EGG AFTER BAKING/BOILING	16D	4.71875	19.5938	3.125
DNSIYC - Pilot Phase II	2502	250	estimated	2	served & leftover	4-8	Monday	11	BREAD WHOLEMEAL	3R	8.066	34.262	3.7
DNSIYC - Pilot Phase II	2502	250	estimated	2	served & leftover	4-8	Saturday	9	PLAIN FLOUR AFTER BAKING	1R	13.376	57.038	3.8
DNSIYC - Pilot Phase II	2502	250	estimated	2	served & leftover	4-8	Friday	9	PASTA SPAGHETTI BOILED WHITE	1E	6.204	26.444	4.4
DNSIYC - Pilot Phase II	2502	250	estimated	2	served & leftover	4-8	Monday	11	PEPPERS GREEN BOILED	37M	0.828	3.496	4.6
DNSIYC - Pilot Phase II	2502	250	estimated	2	served & leftover	4-8	Monday	11	PEPPERS YELLOW FRESH BOILED	37M	1.288	5.52	4.6
DNSIYC - Pilot Phase II	2502	250	estimated	2	served & leftover	4-8	Monday	11	PEPPERS-RED-BOILED	37M	1.564	6.67	4.6
DNSIYC - Pilot Phase II	2502	250	estimated	2	served & leftover	4-8	Sunday	8	PLUM BABY FOUR GRAIN SUPER PORRIDGE WITH FRUITS STAGE 2 (7 MONTH+)	52R	19.552	82.992	5.2
DNSIYC - Pilot Phase II	2502	250	estimated	2	served & leftover	4-8	Sunday	11	TOMATO PUREE WITH COOKING LOSSES	50R	3.604	15.105	5.3
DNSIYC - Pilot Phase II	2502	250	estimated	2	served & leftover	4-8	Sunday	8	BREAD WHOLEMEAL TOASTED	3R	16.02	68.04	6
DNSIYC - Pilot Phase II	2502	250	estimated	2	served & leftover	4-8	Monday	11	ONIONS BOILED	37M	1.173	5.037	6.9
DNSIYC - Pilot Phase II	2502	250	estimated	2	served & leftover	4-8	Monday	11	RED KIDNEY BEANS, CANNED, BOILED, DRAINED WEIGHT	37I	7.2	30.528	7.2
DNSIYC - Pilot Phase II	2502	250	estimated	2	served & leftover	4-8	Monday	11	WATER NOT AS A DILUENT	51R	0	0	7.4
DNSIYC - Pilot Phase II	2502	250	estimated	2	served & leftover	4-8	Monday	11	MILK WHOLE PASTEURISED WINTER	10R	4.958	20.646	7.4
DNSIYC - Pilot Phase II	2502	250	estimated	2	served & leftover	4-8	Monday	11	WATER - DILUENT FOR CONCENTRATED LOW CAL SOFT DRNK	58A	0	0	7.5
DNSIYC - Pilot Phase II	2502	250	estimated	2	served & leftover	4-8	Friday	11	CHEESE SOFT FULL FAT. PHILADELPHIA TYPE	14R	20.55	84.9	7.5
DNSIYC - Pilot Phase II	2502	250	estimated	2	served & leftover	4-8	Friday	11	BREAD WHOLEMEAL TOASTED	3R	20.6925	87.885	7.75
DNSIYC - Pilot Phase II	2502	250	estimated	2	served & leftover	4-8	Friday	11	ONIONS BOILED	37M	1.326	5.694	7.8
DNSIYC - Pilot Phase II	2502	250	estimated	2	served & leftover	4-8	Friday	9	WATER NOT AS A DILUENT	51R	0	0	10
DNSIYC - Pilot Phase II	2502	250	estimated	2	served & leftover	4-8	Saturday	9	WATER NOT AS A DILUENT	51R	0	0	10
DNSIYC - Pilot Phase II	2502	250	estimated	2	served & leftover	4-8	Sunday	11	WATER NOT AS A DILUENT	51R	0	0	10
DNSIYC - Pilot Phase II	2502	250	estimated	2	served & leftover	4-8	Sunday	10	CHEESE SOFT FULL FAT. PHILADELPHIA TYPE	14R	27.4	113.2	10
DNSIYC - Pilot Phase II	2502	250	estimated	2	served & leftover	4-8	Saturday	12	BUTTERNUT SQUASH, BAKED	37M	3.488	14.933	10.9
DNSIYC - Pilot Phase II	2502	250	estimated	2	served & leftover	4-8	Friday	9	PEAS FROZEN BOILED	37A	7.59	32.01	11
DNSIYC - Pilot Phase II	2502	250	estimated	2	served & leftover	4-8	Saturday	9	PEPPERS GREEN BOILED	37M	1.98	8.36	11
DNSIYC - Pilot Phase II	2502	250	estimated	2	served & leftover	4-8	Saturday	9	PEPPERS YELLOW FRESH BOILED	37M	3.08	13.2	11
DNSIYC - Pilot Phase II	2502	250	estimated	2	served & leftover	4-8	Saturday	9	PEPPERS-RED-BOILED	37M	3.74	15.95	11
DNSIYC - Pilot Phase II	2502	250	estimated	2	served & leftover	4-8	Friday	9	CRUMPETS PIKELETS	4R	19.9125	84.7125	11.25
DNSIYC - Pilot Phase II	2502	250	estimated	2	served & leftover	4-8	Monday	11	CANNED TOMATOES WITH LOSSES	37F	1.84	7.935	11.5
DNSIYC - Pilot Phase II	2502	250	estimated	2	served & leftover	4-8	Monday	11	RUSKS, FLAVOURED, REDUCED SUGAR, FORTIFIED	52R			11.5
DNSIYC - Pilot Phase II	2502	250	estimated	2	served & leftover	4-8	Friday	9	BREAST MILK MATURE	13R	9.315	39.015	13.5
DNSIYC - Pilot Phase II	2502	250	estimated	2	served & leftover	4-8	Saturday	9	BREAST MILK MATURE	13R	9.315	39.015	13.5
DNSIYC - Pilot Phase II	2502	250	estimated	2	served & leftover	4-8	Saturday	11	BREAST MILK MATURE	13R	9.315	39.015	13.5
DNSIYC - Pilot Phase II	2502	250	estimated	2	served & leftover	4-8	Saturday	11	BREAST MILK MATURE	13R	9.315	39.015	13.5
DNSIYC - Pilot Phase II	2502	250	estimated	2	served & leftover	4-8	Monday	11	BEEF MINCED STEWED FAT SKIMMED	23B	25.488	106.848	14.4
DNSIYC - Pilot Phase II	2502	250	estimated	2	served & leftover	4-8	Monday	11	DATES DRIED NOT STONES	40R	40.23	171.499	14.9
DNSIYC - Pilot Phase II	2502	250	estimated	2	served & leftover	4-8	Friday	9	SALMON STEAMED NO BONES	35B	39.15	162.9	15
DNSIYC - Pilot Phase II	2502	250	estimated	2	served & leftover	4-8	Friday	8	PLUM BABY FOUR GRAIN SUPER PORRIDGE WITH FRUITS STAGE 2 (7 MONTH+)	52R	60.536	256.956	16.1
DNSIYC - Pilot Phase II	2502	250	estimated	2	served & leftover	4-8	Saturday	9	ONIONS BOILED	37M	2.805	12.045	16.5
DNSIYC - Pilot Phase II	2502	250	estimated	2	served & leftover	4-8	Saturday	12	PEAS FROZEN BOILED	37A	11.385	48.015	16.5
DNSIYC - Pilot Phase II	2502	250	estimated	2	served & leftover	4-8	Friday	9	POTATOES OLD BOILED	39B	12.24	52.02	17
DNSIYC - Pilot Phase II	2502	250	estimated	2	served & leftover	4-8	Saturday	9	POTATOES OLD BOILED	39B	12.24	52.02	17
DNSIYC - Pilot Phase II	2502	250	estimated	2	served & leftover	4-8	Saturday	9	RED KIDNEY BEANS, CANNED, BOILED, DRAINED WEIGHT	37I	17.2	72.928	17.2
DNSIYC - Pilot Phase II	2502	250	estimated	2	served & leftover	4-8	Monday	11	COUS COUS COOKED	1R	32.93	140.415	18.5
DNSIYC - Pilot Phase II	2502	250	estimated	2	served & leftover	4-8	Friday	11	PEAS-CHICK CANNED	37I	21.62	91.556	18.8
DNSIYC - Pilot Phase II	2502	250	estimated	2	served & leftover	4-8	Monday	8	WEETABIX AND OTHER WHOLEWHEAT BISKS FORTIFIED	5R	69.2	294.2	20
DNSIYC - Pilot Phase II	2502	250	estimated	2	served & leftover	4-8	Saturday	12	SALMON STEAMED NO BONES	35B	58.725	244.35	22.5
DNSIYC - Pilot Phase II	2502	250	estimated	2	served & leftover	4-8	Sunday	11	BREAST MILK MATURE	13R	18.63	78.03	27
DNSIYC - Pilot Phase II	2502	250	estimated	2	served & leftover	4-8	Monday	9	BREAST MILK MATURE	13R	18.63	78.03	27
DNSIYC - Pilot Phase II	2502	250	estimated	2	served & leftover	4-8	Friday	9	POTATOES OLD BOILED	39B	19.44	82.62	27
DNSIYC - Pilot Phase II	2502	250	estimated	2	served & leftover	4-8	Saturday	9	CANNED TOMATOES WITH LOSSES	37F	4.4	18.975	27.5
DNSIYC - Pilot Phase II	2502	250	estimated	2	served & leftover	4-8	Saturday	8	WEETABIX AND OTHER WHOLEWHEAT BISKS FORTIFIED	5R	103.8	441.3	30
DNSIYC - Pilot Phase II	2502	250	estimated	2	served & leftover	4-8	Monday	11	PEARS COOKING STEWED WITHOUT SUGAR FRUIT & JUICE	40A	10.955	47.576	31.3
DNSIYC - Pilot Phase II	2502	250	estimated	2	served & leftover	4-8	Friday	11	POTATOES OLD BOILED	39B	24.48	104.04	34
DNSIYC - Pilot Phase II	2502	250	estimated	2	served & leftover	4-8	Sunday	11	PASTA, EGG, FRESH, FILLED WITH CHEESE ONLY, BOILED	1D	73.1	308.72	34
DNSIYC - Pilot Phase II	2502	250	estimated	2	served & leftover	4-8	Saturday	9	BEEF MINCED STEWED FAT SKIMMED	23B	60.888	255.248	34.4
DNSIYC - Pilot Phase II	2502	250	estimated	2	served & leftover	4-8	Sunday	8	MILK WHOLE PASTEURISED WINTER	10R	23.718	98.766	35.4
DNSIYC - Pilot Phase II	2502	250	estimated	2	served & leftover	4-8	Sunday	10	AVOCADO PEAR FLESH ONLY	40R	68.875	284.2	36.25
DNSIYC - Pilot Phase II	2502	250	estimated	2	served & leftover	4-8	Friday	10	BREAST MILK MATURE	13R	27.945	117.045	40.5
DNSIYC - Pilot Phase II	2502	250	estimated	2	served & leftover	4-8	Saturday	10	BREAST MILK MATURE	13R	27.945	117.045	40.5
DNSIYC - Pilot Phase II	2502	250	estimated	2	served & leftover	4-8	Sunday	8	BREAST MILK MATURE	13R	27.945	117.045	40.5
DNSIYC - Pilot Phase II	2502	250	estimated	2	served & leftover	4-8	Sunday	8	BREAST MILK MATURE	13R	27.945	117.045	40.5
DNSIYC - Pilot Phase II	2502	250	estimated	2	served & leftover	4-8	Monday	8	BREAST MILK MATURE	13R	27.945	117.045	40.5
DNSIYC - Pilot Phase II	2502	250	estimated	2	served & leftover	4-8	Monday	10	BREAST MILK MATURE	13R	27.945	117.045	40.5
DNSIYC - Pilot Phase II	2502	250	estimated	2	served & leftover	4-8	Saturday	12	POTATOES OLD BOILED	39B	29.16	123.93	40.5
DNSIYC - Pilot Phase II	2502	250	estimated	2	served & leftover	4-8	Friday	11	WATER NOT AS A DILUENT	51R	0	0	45.5
DNSIYC - Pilot Phase II	2502	250	estimated	2	served & leftover	4-8	Monday	8	MILK WHOLE PASTEURISED WINTER	10R	33.5	139.5	50
DNSIYC - Pilot Phase II	2502	250	estimated	2	served & leftover	4-8	Saturday	12	PETIT FILOUS FROMAGE FRAIS	15C	51	215.5	50
DNSIYC - Pilot Phase II	2502	250	estimated	2	served & leftover	4-8	Sunday	9	PETIT FILOUS FROMAGE FRAIS	15C	51	215.5	50
DNSIYC - Pilot Phase II	2502	250	estimated	2	served & leftover	4-8	Monday	10	BREAST MILK MATURE	13R	37.26	156.06	54
DNSIYC - Pilot Phase II	2502	250	estimated	2	served & leftover	4-8	Friday	11	CARROTS, OLD, FRESH, BOILED	37E	14.976	62.4	62.4
DNSIYC - Pilot Phase II	2502	250	estimated	2	served & leftover	4-8	Friday	8	BREAST MILK MATURE	13R	46.575	195.075	67.5
DNSIYC - Pilot Phase II	2502	250	estimated	2	served & leftover	4-8	Friday	11	BREAST MILK MATURE	13R	46.575	195.075	67.5
DNSIYC - Pilot Phase II	2502	250	estimated	2	served & leftover	4-8	Monday	12	BREAST MILK MATURE	13R	46.575	195.075	67.5
DNSIYC - Pilot Phase II	2502	250	estimated	2	served & leftover	4-8	Friday	11	FROMAGE FRAIS MOUSSE, E.G. PETITS FILOUS	15C	108.63	455.11	71
DNSIYC - Pilot Phase II	2502	250	estimated	2	served & leftover	4-8	Sunday	11	BROCCOLI SPEARS CALABRESE FRESH BOILED	37D	18	75	75
DNSIYC - Pilot Phase II	2502	250	estimated	2	served & leftover	4-8	Saturday	8	MILK WHOLE PASTEURISED WINTER	10R	53.6	223.2	80
DNSIYC - Pilot Phase II	2502	250	estimated	2	served & leftover	4-8	Friday	12	BREAST MILK MATURE	13R	55.89	234.09	81
DNSIYC - Pilot Phase II	2502	250	estimated	2	served & leftover	4-8	Sunday	12	BREAST MILK MATURE	13R	65.205	273.105	94.5
DNSIYC - Pilot Phase II	2502	250	estimated	2	served & leftover	4-8	Sunday	10	BANANAS RAW FLESH ONLY	40C	95	403	100
DNSIYC - Pilot Phase II	2502	250	estimated	2	served & leftover	4-8	Saturday	8	BREAST MILK MATURE	13R	74.52	312.12	108
DNSIYC - Pilot Phase II	2502	250	estimated	2	served & leftover	4-8	Saturday	12	BREAST MILK MATURE	13R	74.52	312.12	108
DNSIYC - Pilot Phase II	2502	250	estimated	2	served & leftover	4-8	Friday	8	MILK WHOLE PASTEURISED WINTER	10R	74.839	311.643	111.7
DNSIYC - Pilot Phase II	2502	250	estimated	2	served & leftover	4-8	Monday	9	BOOTS ORGANIC STAGE 2 TODDLER MEALS WITH LAMB AND VEGETABLES	52R	74.75	316.25	115
DNSIYC - Pilot Phase II	2501	250	weighed	1	weighed	4-8	Friday	11	BASIL (FRESH)	36B	0.004	0.0169	0.01
DNSIYC - Pilot Phase II	2501	250	weighed	1	weighed	4-8	Friday	11	ORGANO DRIED	50R	0.0322	0.136	0.01
DNSIYC - Pilot Phase II	2501	250	weighed	1	weighed	4-8	Friday	11	OLIVE OIL	20C	2.697	11.088	0.3
DNSIYC - Pilot Phase II	2501	250	weighed	1	weighed	4-8	Monday	10	CUCUMBER-RAW	36B	0.03	0.12	0.3
DNSIYC - Pilot Phase II	2501	250	weighed	1	weighed	4-8	Monday	10	RICE CAKES, NOT FLAVOURED	7A	1.3545	5.7645	0.35
DNSIYC - Pilot Phase II	2501	250	weighed	1	weighed	4-8	Monday	12	THYME DRIED	50R	1.656	6.936	0.6
DNSIYC - Pilot Phase II	2501	250	weighed	1	weighed	4-8	Sunday	11	COURGETTES SAUTEED MARGARINE	37M	0.726	2.97	1.1
DNSIYC - Pilot Phase II	2501	250	weighed	1	weighed	4-8	Sunday	9	BUTTER UNSALTED	17R	8.4524	34.7475	1.13
DNSIYC - Pilot Phase II	2501	250	weighed	1	weighed	4-8	Monday	12	STOCK CUBES FOR INFANTS AND TODDLERS	52R	5.652	23.58	1.2
DNSIYC - Pilot Phase II	2501	250	weighed	1	weighed	4-8	Sunday	11	TOMATO PUREE WITH COOKING LOSSES	50R	0.952	3.99	1.4
DNSIYC - Pilot Phase II	2501	250	weighed	1	weighed	4-8	Saturday	10	RICE CAKES, NOT FLAVOURED	7A	6.7725	28.8225	1.75
DNSIYC - Pilot Phase II	2501	250	weighed	1	weighed	4-8	Monday	12	BUTTER UNSALTED	17R	14.212	58.425	1.9
DNSIYC - Pilot Phase II	2501	250	weighed	1	weighed	4-8	Friday	11	REDUCED FAT SPREAD (41-62% FAT) NOT POLYUNSATURATED, WITH OLIVE OIL	21B	12.0375	49.5225	2.25
DNSIYC - Pilot Phase II	2501	250	weighed	1	weighed	4-8	Sunday	11	CHEESE PARMESAN	14R	12.15	50.571	2.7
DNSIYC - Pilot Phase II	2501	250	weighed	1	weighed	4-8	Sunday	9	PLAIN FLOUR AFTER BAKING	1R	9.9968	42.6284	2.84
DNSIYC - Pilot Phase II	2501	250	weighed	1	weighed	4-8	Friday	11	TOMATO PUREE WITH COOKING LOSSES	50R	1.972	8.265	2.9
DNSIYC - Pilot Phase II	2501	250	weighed	1	weighed	4-8	Sunday	11	OLIVE OIL	20C	26.97	110.88	3
DNSIYC - Pilot Phase II	2501	250	weighed	1	weighed	4-8	Sunday	8	BUTTER UNSALTED	17R	22.44	92.25	3
DNSIYC - Pilot Phase II	2501	250	weighed	1	weighed	4-8	Monday	12	LEEKS FRESH BOILED	37M	0.819	3.393	3.9
DNSIYC - Pilot Phase II	2501	250	weighed	1	weighed	4-8	Monday	12	SWEDE BOILED	37M	0.506	2.116	4.6
DNSIYC - Pilot Phase II	2501	250	weighed	1	weighed	4-8	Sunday	11	ONIONS BOILED	37M	0.799	3.431	4.7
DNSIYC - Pilot Phase II	2501	250	weighed	1	weighed	4-8	Monday	12	CELERY FRESH BOILED	37M	0.384	1.632	4.8
DNSIYC - Pilot Phase II	2501	250	weighed	1	weighed	4-8	Sunday	9	CHEESE CHEDDAR ANY OTHER OR FOR RECIPES	14R	21.2992	88.32	5.12
DNSIYC - Pilot Phase II	2501	250	weighed	1	weighed	4-8	Friday	11	ONIONS BOILED	37M	0.918	3.942	5.4
DNSIYC - Pilot Phase II	2501	250	weighed	1	weighed	4-8	Monday	12	ONIONS BOILED	37M	0.986	4.234	5.8
DNSIYC - Pilot Phase II	2501	250	weighed	1	weighed	4-8	Monday	12	CUCUMBER-RAW	36B	0.6	2.4	6
DNSIYC - Pilot Phase II	2501	250	weighed	1	weighed	4-8	Sunday	11	WATER NOT AS A DILUENT	51R	0	0	6.98
DNSIYC - Pilot Phase II	2501	250	weighed	1	weighed	4-8	Friday	11	BREAD WHOLEMEAL TOASTED	3R	20.6925	87.885	7.75
DNSIYC - Pilot Phase II	2501	250	weighed	1	weighed	4-8	Sunday	8	BREAD WHOLEMEAL TOASTED	3R	20.6925	87.885	7.75
DNSIYC - Pilot Phase II	2501	250	weighed	1	weighed	4-8	Friday	11	WATER NOT AS A DILUENT	51R	0	0	8.6
DNSIYC - Pilot Phase II	2501	250	weighed	1	weighed	4-8	Monday	10	WATER NOT AS A DILUENT	51R	0	0	10
DNSIYC - Pilot Phase II	2501	250	weighed	1	weighed	4-8	Friday	11	COURGETTE-BOILED	37M	2.052	8.748	10.8
DNSIYC - Pilot Phase II	2501	250	weighed	1	weighed	4-8	Friday	11	PEPPERS-RED-BOILED	37M	3.91	16.675	11.5
DNSIYC - Pilot Phase II	2501	250	weighed	1	weighed	4-8	Saturday	12	PORK LOIN JOINT ROASTED LEAN ONLY	25B	21.112	88.508	11.6
DNSIYC - Pilot Phase II	2501	250	weighed	1	weighed	4-8	Sunday	9	MILK SEMI-SKIMMED PASTEURISED SUMMER	11R	6.028	25.345	13.7
DNSIYC - Pilot Phase II	2501	250	weighed	1	weighed	4-8	Monday	8	WEETABIX AND OTHER WHOLEWHEAT BISKS FORTIFIED	5R	50.516	214.766	14.6
DNSIYC - Pilot Phase II	2501	250	weighed	1	weighed	4-8	Friday	8	BREAST MILK MATURE	13R	10.9365	45.8065	15.85
DNSIYC - Pilot Phase II	2501	250	weighed	1	weighed	4-8	Monday	12	POTATOES OLD BOILED	39B	12.456	52.938	17.3
DNSIYC - Pilot Phase II	2501	250	weighed	1	weighed	4-8	Saturday	12	CARROTS, OLD, FRESH, BOILED	37E	4.464	18.6	18.6
DNSIYC - Pilot Phase II	2501	250	weighed	1	weighed	4-8	Saturday	8	WEETABIX AND OTHER WHOLEWHEAT BISKS FORTIFIED	5R	69.2	294.2	20
DNSIYC - Pilot Phase II	2501	250	weighed	1	weighed	4-8	Sunday	11	MANGOES FRESH FLESH ONLY	40R	13.11	56.35	23
DNSIYC - Pilot Phase II	2501	250	weighed	1	weighed	4-8	Saturday	12	BROCCOLI SPEARS CALABRESE FRESH BOILED	37D	5.592	23.3	23.3
DNSIYC - Pilot Phase II	2501	250	weighed	1	weighed	4-8	Saturday	12	POTATOES NEW BOILED WITHOUT SKINS	39B	17.475	74.793	23.3
DNSIYC - Pilot Phase II	2501	250	weighed	1	weighed	4-8	Sunday	8	HIPP ORGANIC STAGE 1 CREAMY PORRIDGE STAGE 1 DRY WEIGHT FORTIFIED	52R	105.818	446.623	24.84
DNSIYC - Pilot Phase II	2501	250	weighed	1	weighed	4-8	Friday	9	BREAST MILK MATURE	13R	18.63	78.03	27
DNSIYC - Pilot Phase II	2501	250	weighed	1	weighed	4-8	Friday	9	BREAST MILK MATURE	13R	18.63	78.03	27
DNSIYC - Pilot Phase II	2501	250	weighed	1	weighed	4-8	Saturday	12	POTATOES OLD ROAST IN OLIVE OIL	38D	36.375	152.775	29.1
DNSIYC - Pilot Phase II	2501	250	weighed	1	weighed	4-8	Friday	8	HIPP ORGANIC STAGE 1 CREAMY PORRIDGE STAGE 1 DRY WEIGHT FORTIFIED	52R	130.356	550.188	30.6
DNSIYC - Pilot Phase II	2501	250	weighed	1	weighed	4-8	Sunday	11	PEPPERS YELLOW FRESH BOILED	37M	9.268	39.72	33.1
DNSIYC - Pilot Phase II	2501	250	weighed	1	weighed	4-8	Sunday	11	BROCCOLI SPEARS CALABRESE FRESH BOILED	37D	8.088	33.7	33.7
DNSIYC - Pilot Phase II	2501	250	weighed	1	weighed	4-8	Monday	12	BUTTERNUT SQUASH, BAKED	37M	10.784	46.169	33.7
DNSIYC - Pilot Phase II	2501	250	weighed	1	weighed	4-8	Monday	10	YOGURT LOW FAT FRUIT	15B	31.2	132	40
DNSIYC - Pilot Phase II	2501	250	weighed	1	weighed	4-8	Monday	12	MANGOES FRESH FLESH ONLY	40R	22.8	98	40
DNSIYC - Pilot Phase II	2501	250	weighed	1	weighed	4-8	Sunday	11	PASTA SPAGHETTI BOILED WHITE	1E	57.387	244.607	40.7
DNSIYC - Pilot Phase II	2501	250	weighed	1	weighed	4-8	Saturday	12	APPLES COOKING STEWED WITHOUT SUGAR-FLESH & JUICE	40A	14.19	59.34	43
DNSIYC - Pilot Phase II	2501	250	weighed	1	weighed	4-8	Friday	11	PASTA SPAGHETTI BOILED WHITE	1E	75.999	323.939	53.9
DNSIYC - Pilot Phase II	2501	250	weighed	1	weighed	4-8	Sunday	11	TOMATOES GRILLED	37F	11.02	45.733	55.1
DNSIYC - Pilot Phase II	2501	250	weighed	1	weighed	4-8	Sunday	8	WATER AS A DILUENT FOR DRIED INFANT FOODS	52R	0	0	62.1
DNSIYC - Pilot Phase II	2501	250	weighed	1	weighed	4-8	Monday	12	WATER NOT AS A DILUENT	51R	0	0	66.2
DNSIYC - Pilot Phase II	2501	250	weighed	1	weighed	4-8	Sunday	9	POTATOES NEW BOILED WITHOUT SKINS	39B	51.225	219.243	68.3
DNSIYC - Pilot Phase II	2501	250	weighed	1	weighed	4-8	Monday	8	MILK WHOLE SUMMER PASTEURISED	10R	46.116	199.836	73.2
DNSIYC - Pilot Phase II	2501	250	weighed	1	weighed	4-8	Friday	9	BANANAS RAW FLESH ONLY	40C	71.25	302.25	75
DNSIYC - Pilot Phase II	2501	250	weighed	1	weighed	4-8	Saturday	8	APTAMIL FIRST INFANT FORMULA, MADE UP	13A	48.75	205.5	75
DNSIYC - Pilot Phase II	2501	250	weighed	1	weighed	4-8	Friday	8	WATER NOT AS A DILUENT	51R	0	0	76.5
DNSIYC - Pilot Phase II	2501	250	weighed	1	weighed	4-8	Sunday	11	CAULIFLOWER-FRESH BOILED	37M	22.316	93.249	79.7
DNSIYC - Pilot Phase II	2501	250	weighed	1	weighed	4-8	Sunday	9	YOGURT LOW FAT FRUIT	15B	66.3	280.5	85
DNSIYC - Pilot Phase II	2501	250	weighed	1	weighed	4-8	Friday	11	PEARS EATING RAW FLESH ONLY LEFTOVER SKIN & CORE NOT WEIGHED	40A	24.65	105.4	85
DNSIYC - Pilot Phase II	2501	250	weighed	1	weighed	4-8	Friday	10	BREAST MILK MATURE	13R	65.205	273.105	94.5
DNSIYC - Pilot Phase II	2501	250	weighed	1	weighed	4-8	Sunday	14	BREAST MILK MATURE	13R	65.205	273.105	94.5
DNSIYC - Pilot Phase II	2501	250	weighed	1	weighed	4-8	Saturday	9	BREAST MILK MATURE	13R	74.52	312.12	108
DNSIYC - Pilot Phase II	2501	250	weighed	1	weighed	4-8	Friday	9	BABY MEALS WITH CHICKEN AND VEGETABLES, STAGE 1	52R	88.75	373.75	125
DNSIYC - Pilot Phase II	2501	250	weighed	1	weighed	4-8	Monday	10	BABY MEALS WITH CHICKEN AND VEGETABLES, STAGE 1	52R	88.75	373.75	125
DNSIYC - Pilot Phase II	2501	250	weighed	1	weighed	4-8	Saturday	10	BABY MEALS WITH PASTA AND VEGETABLES, STAGE 1	52R	85	360	125
DNSIYC - Pilot Phase II	2501	250	weighed	1	weighed	4-8	Friday	8	BREAST MILK MATURE	13R	93.15	390.15	135
DNSIYC - Pilot Phase II	2501	250	weighed	1	weighed	4-8	Friday	12	BREAST MILK MATURE	13R	93.15	390.15	135
DNSIYC - Pilot Phase II	2501	250	weighed	1	weighed	4-8	Saturday	8	BREAST MILK MATURE	13R	93.15	390.15	135
DNSIYC - Pilot Phase II	2501	250	weighed	1	weighed	4-8	Saturday	11	BREAST MILK MATURE	13R	93.15	390.15	135
DNSIYC - Pilot Phase II	2501	250	weighed	1	weighed	4-8	Saturday	12	BREAST MILK MATURE	13R	93.15	390.15	135
DNSIYC - Pilot Phase II	2501	250	weighed	1	weighed	4-8	Sunday	8	BREAST MILK MATURE	13R	93.15	390.15	135
DNSIYC - Pilot Phase II	2501	250	weighed	1	weighed	4-8	Sunday	10	BREAST MILK MATURE	13R	93.15	390.15	135
DNSIYC - Pilot Phase II	2501	250	weighed	1	weighed	4-8	Sunday	12	BREAST MILK MATURE	13R	93.15	390.15	135
DNSIYC - Pilot Phase II	2501	250	weighed	1	weighed	4-8	Monday	11	BREAST MILK MATURE	13R	93.15	390.15	135
DNSIYC - Pilot Phase II	2501	250	weighed	1	weighed	4-8	Monday	12	BREAST MILK MATURE	13R	93.15	390.15	135
DNSIYC - Pilot Phase II	20112	2011	estimated	2	served & leftover	4-8	Sunday	10	LEEKS FRESH BOILED	37M	0.189	0.783	0.9
DNSIYC - Pilot Phase II	20112	2011	estimated	2	served & leftover	4-8	Sunday	10	SPINACH FRESH BOILED	37D	0.304	1.264	1.6
DNSIYC - Pilot Phase II	20112	2011	estimated	2	served & leftover	4-8	Saturday	10	LEEKS FRESH BOILED	37M	0.378	1.566	1.8
DNSIYC - Pilot Phase II	20112	2011	estimated	2	served & leftover	4-8	Thursday	10	LEEKS FRESH BOILED	37M	0.42	1.74	2
DNSIYC - Pilot Phase II	20112	2011	estimated	2	served & leftover	4-8	Friday	10	LEEKS FRESH BOILED	37M	0.42	1.74	2
DNSIYC - Pilot Phase II	20112	2011	estimated	2	served & leftover	4-8	Friday	12	SPINACH FRESH BOILED	37D	0.646	2.686	3.4
DNSIYC - Pilot Phase II	20112	2011	estimated	2	served & leftover	4-8	Saturday	12	SPINACH FRESH BOILED	37D	0.646	2.686	3.4
DNSIYC - Pilot Phase II	20112	2011	estimated	2	served & leftover	4-8	Sunday	10	PEAS FROZEN BOILED	37A	2.76	11.64	4
DNSIYC - Pilot Phase II	20112	2011	estimated	2	served & leftover	4-8	Sunday	10	WATER NOT AS A DILUENT	51R	0	0	5
DNSIYC - Pilot Phase II	20112	2011	estimated	2	served & leftover	4-8	Saturday	10	PEAS FROZEN BOILED	37A	3.726	15.714	5.4
DNSIYC - Pilot Phase II	20112	2011	estimated	2	served & leftover	4-8	Thursday	10	PEAS FROZEN BOILED	37A	4.209	17.751	6.1
DNSIYC - Pilot Phase II	20112	2011	estimated	2	served & leftover	4-8	Friday	10	PEAS FROZEN BOILED	37A	4.209	17.751	6.1
DNSIYC - Pilot Phase II	20112	2011	estimated	2	served & leftover	4-8	Saturday	8	APPLES COOKING STEWED WITH SUGAR FLESH & JUICE	40A	5.328	22.608	7.2
DNSIYC - Pilot Phase II	20112	2011	estimated	2	served & leftover	4-8	Saturday	10	BROCCOLI SPEARS CALABRESE FRESH BOILED	37D	2.112	8.8	8.8
DNSIYC - Pilot Phase II	20112	2011	estimated	2	served & leftover	4-8	Sunday	12	POTATOES OLD BOILED	39B	7.128	30.294	9.9
DNSIYC - Pilot Phase II	20112	2011	estimated	2	served & leftover	4-8	Friday	10	BROCCOLI SPEARS CALABRESE FRESH BOILED	37D	2.376	9.9	9.9
DNSIYC - Pilot Phase II	20112	2011	estimated	2	served & leftover	4-8	Friday	12	WATER NOT AS A DILUENT	51R	0	0	10
DNSIYC - Pilot Phase II	20112	2011	estimated	2	served & leftover	4-8	Saturday	8	WATER NOT AS A DILUENT	51R	0	0	10
DNSIYC - Pilot Phase II	20112	2011	estimated	2	served & leftover	4-8	Sunday	8	WATER NOT AS A DILUENT	51R	0	0	10
DNSIYC - Pilot Phase II	20112	2011	estimated	2	served & leftover	4-8	Sunday	12	WATER NOT AS A DILUENT	51R	0	0	10
DNSIYC - Pilot Phase II	20112	2011	estimated	2	served & leftover	4-8	Friday	8	COW AND GATE CREAMY PORRIDGE DRY WEIGHT FORTIFIED	52R	43.632	184.325	10.1
DNSIYC - Pilot Phase II	20112	2011	estimated	2	served & leftover	4-8	Friday	10	PURE FRUIT PUREES NAS ANY FLAVOUR READY TO EAT (ADDED VIT C 0-10MG)	52R	5.088	21.942	10.6
DNSIYC - Pilot Phase II	20112	2011	estimated	2	served & leftover	4-8	Friday	8	APPLES COOKING STEWED WITH SUGAR FLESH & JUICE	40A	7.992	33.912	10.8
DNSIYC - Pilot Phase II	20112	2011	estimated	2	served & leftover	4-8	Thursday	8	APPLES COOKING STEWED WITHOUT SUGAR-FLESH & JUICE	40A	3.564	14.904	10.8
DNSIYC - Pilot Phase II	20112	2011	estimated	2	served & leftover	4-8	Sunday	10	PUMPKIN BOILED	37M	1.612	6.944	12.4
DNSIYC - Pilot Phase II	20112	2011	estimated	2	served & leftover	4-8	Sunday	10	POTATOES OLD BOILED	39B	9.504	40.392	13.2
DNSIYC - Pilot Phase II	20112	2011	estimated	2	served & leftover	4-8	Thursday	8	PEARS COOKING STEWED WITH SUGAR FRUIT AND JUICE	40A	11.703	50.196	14.1
DNSIYC - Pilot Phase II	20112	2011	estimated	2	served & leftover	4-8	Friday	8	PEARS COOKING STEWED WITH SUGAR FRUIT AND JUICE	40A	11.703	50.196	14.1
DNSIYC - Pilot Phase II	20112	2011	estimated	2	served & leftover	4-8	Saturday	8	PEARS COOKING STEWED WITH SUGAR FRUIT AND JUICE	40A	11.703	50.196	14.1
DNSIYC - Pilot Phase II	20112	2011	estimated	2	served & leftover	4-8	Sunday	12	APTAMIL FIRST INFANT FORMULA, MADE UP	13A	9.75	41.1	15
DNSIYC - Pilot Phase II	20112	2011	estimated	2	served & leftover	4-8	Friday	12	BROCCOLI SPEARS CALABRESE FRESH BOILED	37D	4.752	19.8	19.8
DNSIYC - Pilot Phase II	20112	2011	estimated	2	served & leftover	4-8	Saturday	12	BROCCOLI SPEARS CALABRESE FRESH BOILED	37D	4.752	19.8	19.8
DNSIYC - Pilot Phase II	20112	2011	estimated	2	served & leftover	4-8	Friday	10	WATER NOT AS A DILUENT	51R	0	0	20
DNSIYC - Pilot Phase II	20112	2011	estimated	2	served & leftover	4-8	Thursday	12	BROCCOLI SPEARS CALABRESE FRESH RAW	36B	6.6	27.6	20
DNSIYC - Pilot Phase II	20112	2011	estimated	2	served & leftover	4-8	Sunday	12	HIPP ORGANIC STAGE 1 CREAMY PORRIDGE STAGE 1 DRY WEIGHT FORTIFIED	52R	85.2	359.6	20
DNSIYC - Pilot Phase II	20112	2011	estimated	2	served & leftover	4-8	Thursday	12	PUMPKIN BOILED	37M	2.678	11.536	20.6
DNSIYC - Pilot Phase II	20112	2011	estimated	2	served & leftover	4-8	Saturday	10	PUMPKIN BOILED	37M	2.678	11.536	20.6
DNSIYC - Pilot Phase II	20112	2011	estimated	2	served & leftover	4-8	Friday	12	PURE FRUIT PUREES NAS ANY FLAVOUR READY TO EAT (ADDED VIT C 0-10MG)	52R	10.176	43.884	21.2
DNSIYC - Pilot Phase II	20112	2011	estimated	2	served & leftover	4-8	Friday	12	CARROTS, OLD, FRESH, BOILED	37E	5.184	21.6	21.6
DNSIYC - Pilot Phase II	20112	2011	estimated	2	served & leftover	4-8	Saturday	12	CARROTS, OLD, FRESH, BOILED	37E	5.184	21.6	21.6
DNSIYC - Pilot Phase II	20112	2011	estimated	2	served & leftover	4-8	Sunday	8	APPLES COOKING STEWED WITH SUGAR FLESH & JUICE	40A	15.984	67.824	21.6
DNSIYC - Pilot Phase II	20112	2011	estimated	2	served & leftover	4-8	Sunday	8	COW AND GATE CREAMY PORRIDGE DRY WEIGHT FORTIFIED	52R	95.472	403.325	22.1
DNSIYC - Pilot Phase II	20112	2011	estimated	2	served & leftover	4-8	Thursday	8	COW AND GATE CREAMY PORRIDGE DRY WEIGHT FORTIFIED	52R	97.2	410.625	22.5
DNSIYC - Pilot Phase II	20112	2011	estimated	2	served & leftover	4-8	Friday	10	PUMPKIN BOILED	37M	3.016	12.992	23.2
DNSIYC - Pilot Phase II	20112	2011	estimated	2	served & leftover	4-8	Saturday	10	POTATOES OLD BOILED	39B	19.008	80.784	26.4
DNSIYC - Pilot Phase II	20112	2011	estimated	2	served & leftover	4-8	Saturday	8	COW AND GATE CREAMY PORRIDGE DRY WEIGHT FORTIFIED	52R	116.64	492.75	27
DNSIYC - Pilot Phase II	20112	2011	estimated	2	served & leftover	4-8	Thursday	10	POTATOES OLD BOILED	39B	21.384	90.882	29.7
DNSIYC - Pilot Phase II	20112	2011	estimated	2	served & leftover	4-8	Friday	10	POTATOES OLD BOILED	39B	21.384	90.882	29.7
DNSIYC - Pilot Phase II	20112	2011	estimated	2	served & leftover	4-8	Thursday	10	PARSNIPS BOILED	37M	21.45	90.35	32.5
DNSIYC - Pilot Phase II	20112	2011	estimated	2	served & leftover	4-8	Saturday	12	APTAMIL FIRST INFANT FORMULA, MADE UP	13A	26	109.6	40
DNSIYC - Pilot Phase II	20112	2011	estimated	2	served & leftover	4-8	Saturday	12	BREAST MILK MATURE	13R	27.945	117.045	40.5
DNSIYC - Pilot Phase II	20112	2011	estimated	2	served & leftover	4-8	Saturday	12	PURE FRUIT PUREES NAS ANY FLAVOUR READY TO EAT (ADDED VIT C 0-10MG)	52R	20.352	87.768	42.4
DNSIYC - Pilot Phase II	20112	2011	estimated	2	served & leftover	4-8	Sunday	12	PURE FRUIT PUREES NAS ANY FLAVOUR READY TO EAT (ADDED VIT C 0-10MG)	52R	20.352	87.768	42.4
DNSIYC - Pilot Phase II	20112	2011	estimated	2	served & leftover	4-8	Sunday	10	APPLE DESSERT/EATING STEWED WITH NO ADDED SUGAR	40A	20.5	87	50
DNSIYC - Pilot Phase II	20112	2011	estimated	2	served & leftover	4-8	Friday	10	BREAST MILK MATURE	13R	37.26	156.06	54
DNSIYC - Pilot Phase II	20112	2011	estimated	2	served & leftover	4-8	Saturday	12	BREAST MILK MATURE	13R	37.26	156.06	54
DNSIYC - Pilot Phase II	20112	2011	estimated	2	served & leftover	4-8	Sunday	12	WATER NOT AS A DILUENT	51R	0	0	60
DNSIYC - Pilot Phase II	20112	2011	estimated	2	served & leftover	4-8	Friday	11	APTAMIL FIRST INFANT FORMULA, MADE UP	13A	39	164.4	60
DNSIYC - Pilot Phase II	20112	2011	estimated	2	served & leftover	4-8	Sunday	11	APTAMIL FIRST INFANT FORMULA, MADE UP	13A	39	164.4	60
DNSIYC - Pilot Phase II	20112	2011	estimated	2	served & leftover	4-8	Friday	12	SWEET POTATOES-BOILED	37M	52.584	224.108	62.6
DNSIYC - Pilot Phase II	20112	2011	estimated	2	served & leftover	4-8	Saturday	12	SWEET POTATOES-BOILED	37M	52.584	224.108	62.6
DNSIYC - Pilot Phase II	20112	2011	estimated	2	served & leftover	4-8	Thursday	10	BREAST MILK MATURE	13R	46.575	195.075	67.5
DNSIYC - Pilot Phase II	20112	2011	estimated	2	served & leftover	4-8	Saturday	9	BREAST MILK MATURE	13R	46.575	195.075	67.5
DNSIYC - Pilot Phase II	20112	2011	estimated	2	served & leftover	4-8	Friday	8	WATER AS A DILUENT FOR DRIED INFANT FOODS	52R	0	0	67.5
DNSIYC - Pilot Phase II	20112	2011	estimated	2	served & leftover	4-8	Thursday	8	WATER AS A DILUENT FOR DRIED INFANT FOODS	52R	0	0	67.5
DNSIYC - Pilot Phase II	20112	2011	estimated	2	served & leftover	4-8	Thursday	9	BREAST MILK MATURE	13R	55.89	234.09	81
DNSIYC - Pilot Phase II	20112	2011	estimated	2	served & leftover	4-8	Thursday	12	BREAST MILK MATURE	13R	55.89	234.09	81
DNSIYC - Pilot Phase II	20112	2011	estimated	2	served & leftover	4-8	Friday	10	BREAST MILK MATURE	13R	55.89	234.09	81
DNSIYC - Pilot Phase II	20112	2011	estimated	2	served & leftover	4-8	Saturday	9	BREAST MILK MATURE	13R	55.89	234.09	81
DNSIYC - Pilot Phase II	20112	2011	estimated	2	served & leftover	4-8	Saturday	10	BREAST MILK MATURE	13R	55.89	234.09	81
DNSIYC - Pilot Phase II	20112	2011	estimated	2	served & leftover	4-8	Sunday	8	WATER AS A DILUENT FOR DRIED INFANT FOODS	52R	0	0	100
DNSIYC - Pilot Phase II	20112	2011	estimated	2	served & leftover	4-8	Saturday	8	WATER AS A DILUENT FOR DRIED INFANT FOODS	52R	0	0	120
DNSIYC - Pilot Phase II	20112	2011	estimated	2	served & leftover	4-8	Saturday	11	APTAMIL FIRST INFANT FORMULA, MADE UP	13A	84.5	356.2	130
DNSIYC - Pilot Phase II	20112	2011	estimated	2	served & leftover	4-8	Thursday	8	BREAST MILK MATURE	13R	93.15	390.15	135
DNSIYC - Pilot Phase II	20112	2011	estimated	2	served & leftover	4-8	Thursday	9	BREAST MILK MATURE	13R	93.15	390.15	135
DNSIYC - Pilot Phase II	20112	2011	estimated	2	served & leftover	4-8	Thursday	11	BREAST MILK MATURE	13R	93.15	390.15	135
DNSIYC - Pilot Phase II	20112	2011	estimated	2	served & leftover	4-8	Thursday	12	BREAST MILK MATURE	13R	93.15	390.15	135
DNSIYC - Pilot Phase II	20112	2011	estimated	2	served & leftover	4-8	Thursday	14	BREAST MILK MATURE	13R	93.15	390.15	135
DNSIYC - Pilot Phase II	20112	2011	estimated	2	served & leftover	4-8	Friday	9	BREAST MILK MATURE	13R	93.15	390.15	135
DNSIYC - Pilot Phase II	20112	2011	estimated	2	served & leftover	4-8	Saturday	8	BREAST MILK MATURE	13R	93.15	390.15	135
DNSIYC - Pilot Phase II	20112	2011	estimated	2	served & leftover	4-8	Saturday	14	BREAST MILK MATURE	13R	93.15	390.15	135
DNSIYC - Pilot Phase II	20112	2011	estimated	2	served & leftover	4-8	Saturday	14	BREAST MILK MATURE	13R	93.15	390.15	135
DNSIYC - Pilot Phase II	20112	2011	estimated	2	served & leftover	4-8	Sunday	9	BREAST MILK MATURE	13R	93.15	390.15	135
DNSIYC - Pilot Phase II	20112	2011	estimated	2	served & leftover	4-8	Sunday	11	BREAST MILK MATURE	13R	93.15	390.15	135
DNSIYC - Pilot Phase II	20112	2011	estimated	2	served & leftover	4-8	Sunday	12	BREAST MILK MATURE	13R	93.15	390.15	135
DNSIYC - Pilot Phase II	20112	2011	estimated	2	served & leftover	4-8	Sunday	14	BREAST MILK MATURE	13R	93.15	390.15	135
DNSIYC - Pilot Phase II	20112	2011	estimated	2	served & leftover	4-8	Thursday	13	APTAMIL FIRST INFANT FORMULA, MADE UP	13A	123.5	520.6	190
DNSIYC - Pilot Phase II	20112	2011	estimated	2	served & leftover	4-8	Friday	14	APTAMIL FIRST INFANT FORMULA, MADE UP	13A	136.5	575.4	210
DNSIYC - Pilot Phase II	20111	2011	weighed	1	weighed	4-8	Thursday	12	PEAS FROZEN BOILED	37A	1.587	6.693	2.3
DNSIYC - Pilot Phase II	20111	2011	weighed	1	weighed	4-8	Thursday	12	LEEKS FRESH BOILED	37M	0.483	2.001	2.3
DNSIYC - Pilot Phase II	20111	2011	weighed	1	weighed	4-8	Thursday	12	COW AND GATE BREAKFAST CEREALS, FLAVOURED, STAGE 1 4 MONTH+, DRY	52R	24.265	102.465	5.75
DNSIYC - Pilot Phase II	20111	2011	weighed	1	weighed	4-8	Thursday	9	PARSNIPS BOILED	37M	3.96	16.68	6
DNSIYC - Pilot Phase II	20111	2011	weighed	1	weighed	4-8	Saturday	12	PARSNIPS BOILED	37M	5.28	22.24	8
DNSIYC - Pilot Phase II	20111	2011	weighed	1	weighed	4-8	Thursday	10	PARSNIPS BOILED	37M	5.808	24.464	8.8
DNSIYC - Pilot Phase II	20111	2011	weighed	1	weighed	4-8	Thursday	9	POTATOES OLD BOILED	39B	6.48	27.54	9
DNSIYC - Pilot Phase II	20111	2011	weighed	1	weighed	4-8	Thursday	8	APPLE DESSERT/EATING STEWED WITH NO ADDED SUGAR	40A	3.977	16.878	9.7
DNSIYC - Pilot Phase II	20111	2011	weighed	1	weighed	4-8	Thursday	8	PEARS COOKING STEWED WITHOUT SUGAR FRUIT & JUICE	40A	3.395	14.744	9.7
DNSIYC - Pilot Phase II	20111	2011	weighed	1	weighed	4-8	Thursday	10	APTAMIL FIRST INFANT FORMULA, MADE UP	13A	6.5	27.4	10
DNSIYC - Pilot Phase II	20111	2011	weighed	1	weighed	4-8	Saturday	10	PARSNIPS BOILED	37M	6.6	27.8	10
DNSIYC - Pilot Phase II	20111	2011	weighed	1	weighed	4-8	Saturday	12	POTATOES OLD BOILED	39B	8.64	36.72	12
DNSIYC - Pilot Phase II	20111	2011	weighed	1	weighed	4-8	Saturday	9	COW AND GATE BREAKFAST CEREALS, FLAVOURED, STAGE 1 4 MONTH+, DRY	52R	54.86	231.66	13
DNSIYC - Pilot Phase II	20111	2011	weighed	1	weighed	4-8	Thursday	10	POTATOES OLD BOILED	39B	9.504	40.392	13.2
DNSIYC - Pilot Phase II	20111	2011	weighed	1	weighed	4-8	Saturday	10	POTATOES OLD BOILED	39B	10.8	45.9	15
DNSIYC - Pilot Phase II	20111	2011	weighed	1	weighed	4-8	Thursday	9	SWEET POTATOES-BOILED	37M	12.6	53.7	15
DNSIYC - Pilot Phase II	20111	2011	weighed	1	weighed	4-8	Saturday	9	APPLE DESSERT/EATING STEWED WITH NO ADDED SUGAR	40A	6.56	27.84	16
DNSIYC - Pilot Phase II	20111	2011	weighed	1	weighed	4-8	Saturday	9	PEARS COOKING STEWED WITH SUGAR FRUIT AND JUICE	40A	13.28	56.96	16
DNSIYC - Pilot Phase II	20111	2011	weighed	1	weighed	4-8	Friday	8	APPLES EATING RAW FLESH ONLY	40A	7.3125	30.875	16.25
DNSIYC - Pilot Phase II	20111	2011	weighed	1	weighed	4-8	Friday	8	PEARS COOKING STEWED WITH SUGAR FRUIT AND JUICE	40A	13.4875	57.85	16.25
DNSIYC - Pilot Phase II	20111	2011	weighed	1	weighed	4-8	Friday	10	CARROTS, OLD, FRESH, BOILED	37E	3.984	16.6	16.6
DNSIYC - Pilot Phase II	20111	2011	weighed	1	weighed	4-8	Thursday	12	WATER AS A DILUENT FOR DRIED INFANT FOODS	52R	0	0	17.25
DNSIYC - Pilot Phase II	20111	2011	weighed	1	weighed	4-8	Sunday	9	APPLE DESSERT/EATING STEWED WITH NO ADDED SUGAR	40A	7.175	30.45	17.5
DNSIYC - Pilot Phase II	20111	2011	weighed	1	weighed	4-8	Sunday	9	PEARS COOKING STEWED WITHOUT SUGAR FRUIT & JUICE	40A	6.125	26.6	17.5
DNSIYC - Pilot Phase II	20111	2011	weighed	1	weighed	4-8	Friday	8	COW AND GATE CREAMY PORRIDGE DRY WEIGHT FORTIFIED	52R	76.68	323.938	17.75
DNSIYC - Pilot Phase II	20111	2011	weighed	1	weighed	4-8	Sunday	12	PEAS FROZEN BOILED	37A	12.42	52.38	18
DNSIYC - Pilot Phase II	20111	2011	weighed	1	weighed	4-8	Thursday	12	POTATOES OLD BOILED	39B	13.248	56.304	18.4
DNSIYC - Pilot Phase II	20111	2011	weighed	1	weighed	4-8	Thursday	8	COW AND GATE CREAMY PORRIDGE DRY WEIGHT FORTIFIED	52R	83.808	354.05	19.4
DNSIYC - Pilot Phase II	20111	2011	weighed	1	weighed	4-8	Saturday	12	SWEET POTATOES-BOILED	37M	16.8	71.6	20
DNSIYC - Pilot Phase II	20111	2011	weighed	1	weighed	4-8	Sunday	9	COW AND GATE BREAKFAST CEREALS, FLAVOURED, STAGE 1 4 MONTH+, DRY	52R	84.4	356.4	20
DNSIYC - Pilot Phase II	20111	2011	weighed	1	weighed	4-8	Friday	10	YOGURT, WHOLE MILK, FRUIT	15B	19.4	82	20
DNSIYC - Pilot Phase II	20111	2011	weighed	1	weighed	4-8	Thursday	10	SWEET POTATOES-BOILED	37M	18.48	78.76	22
DNSIYC - Pilot Phase II	20111	2011	weighed	1	weighed	4-8	Sunday	10	POTATOES OLD BOILED	39B	17.28	73.44	24
DNSIYC - Pilot Phase II	20111	2011	weighed	1	weighed	4-8	Sunday	10	PARSNIPS BOILED	37M	15.84	66.72	24
DNSIYC - Pilot Phase II	20111	2011	weighed	1	weighed	4-8	Friday	10	PARSNIPS BOILED	37M	16.434	69.222	24.9
DNSIYC - Pilot Phase II	20111	2011	weighed	1	weighed	4-8	Saturday	10	SWEET POTATOES-BOILED	37M	21	89.5	25
DNSIYC - Pilot Phase II	20111	2011	weighed	1	weighed	4-8	Sunday	12	CAULIFLOWER-FRESH BOILED	37M	7.56	31.59	27
DNSIYC - Pilot Phase II	20111	2011	weighed	1	weighed	4-8	Saturday	10	APTAMIL FIRST INFANT FORMULA, MADE UP	13A	19.5	82.2	30
DNSIYC - Pilot Phase II	20111	2011	weighed	1	weighed	4-8	Sunday	12	APTAMIL FIRST INFANT FORMULA, MADE UP	13A	19.5	82.2	30
DNSIYC - Pilot Phase II	20111	2011	weighed	1	weighed	4-8	Sunday	14	APTAMIL FIRST INFANT FORMULA, MADE UP	13A	19.5	82.2	30
DNSIYC - Pilot Phase II	20111	2011	weighed	1	weighed	4-8	Friday	12	CARROTS, OLD, FRESH, BOILED	37E	9.24	38.5	38.5
DNSIYC - Pilot Phase II	20111	2011	weighed	1	weighed	4-8	Friday	12	APPLE DESSERT/EATING STEWED WITH NO ADDED SUGAR	40A	15.785	66.99	38.5
DNSIYC - Pilot Phase II	20111	2011	weighed	1	weighed	4-8	Saturday	12	APTAMIL FIRST INFANT FORMULA, MADE UP	13A	26	109.6	40
DNSIYC - Pilot Phase II	20111	2011	weighed	1	weighed	4-8	Sunday	10	HIPP ORGANIC FRUIT AND RICE BASED DESSERTS WITH ADDED VITAMIN C	52R	25.6	109.2	40
DNSIYC - Pilot Phase II	20111	2011	weighed	1	weighed	4-8	Thursday	12	BREAST MILK MATURE	13R	27.945	117.045	40.5
DNSIYC - Pilot Phase II	20111	2011	weighed	1	weighed	4-8	Friday	10	POTATOES OLD BOILED	39B	29.88	126.99	41.5
DNSIYC - Pilot Phase II	20111	2011	weighed	1	weighed	4-8	Friday	8	WATER AS A DILUENT FOR DRIED INFANT FOODS	52R	0	0	42.75
DNSIYC - Pilot Phase II	20111	2011	weighed	1	weighed	4-8	Sunday	12	POTATOES OLD BOILED	39B	32.4	137.7	45
DNSIYC - Pilot Phase II	20111	2011	weighed	1	weighed	4-8	Saturday	9	WATER AS A DILUENT FOR DRIED INFANT FOODS	52R	0	0	45
DNSIYC - Pilot Phase II	20111	2011	weighed	1	weighed	4-8	Sunday	9	WATER AS A DILUENT FOR DRIED INFANT FOODS	52R	0	0	50
DNSIYC - Pilot Phase II	20111	2011	weighed	1	weighed	4-8	Sunday	12	BREAST MILK MATURE	13R	37.26	156.06	54
DNSIYC - Pilot Phase II	20111	2011	weighed	1	weighed	4-8	Thursday	8	WATER AS A DILUENT FOR DRIED INFANT FOODS	52R	0	0	58.2
DNSIYC - Pilot Phase II	20111	2011	weighed	1	weighed	4-8	Friday	10	BREAST MILK MATURE	13R	46.575	195.075	67.5
DNSIYC - Pilot Phase II	20111	2011	weighed	1	weighed	4-8	Friday	10	BREAST MILK MATURE	13R	46.575	195.075	67.5
DNSIYC - Pilot Phase II	20111	2011	weighed	1	weighed	4-8	Friday	11	BREAST MILK MATURE	13R	46.575	195.075	67.5
DNSIYC - Pilot Phase II	20111	2011	weighed	1	weighed	4-8	Sunday	10	BREAST MILK MATURE	13R	46.575	195.075	67.5
DNSIYC - Pilot Phase II	20111	2011	weighed	1	weighed	4-8	Sunday	11	BREAST MILK MATURE	13R	46.575	195.075	67.5
DNSIYC - Pilot Phase II	20111	2011	weighed	1	weighed	4-8	Saturday	12	HIPP ORGANIC FRUIT AND RICE BASED DESSERTS WITH ADDED VITAMIN C	52R	49.28	210.21	77
DNSIYC - Pilot Phase II	20111	2011	weighed	1	weighed	4-8	Friday	8	BREAST MILK MATURE	13R	55.89	234.09	81
DNSIYC - Pilot Phase II	20111	2011	weighed	1	weighed	4-8	Friday	12	BREAST MILK MATURE	13R	55.89	234.09	81
DNSIYC - Pilot Phase II	20111	2011	weighed	1	weighed	4-8	Sunday	8	BREAST MILK MATURE	13R	55.89	234.09	81
DNSIYC - Pilot Phase II	20111	2011	weighed	1	weighed	4-8	Thursday	12	APTAMIL FIRST INFANT FORMULA, MADE UP	13A	58.5	246.6	90
DNSIYC - Pilot Phase II	20111	2011	weighed	1	weighed	4-8	Thursday	9	BREAST MILK MATURE	13R	65.205	273.105	94.5
DNSIYC - Pilot Phase II	20111	2011	weighed	1	weighed	4-8	Friday	9	BREAST MILK MATURE	13R	65.205	273.105	94.5
DNSIYC - Pilot Phase II	20111	2011	weighed	1	weighed	4-8	Friday	12	APTAMIL FIRST INFANT FORMULA, MADE UP	13A	65	274	100
DNSIYC - Pilot Phase II	20111	2011	weighed	1	weighed	4-8	Saturday	9	BREAST MILK MATURE	13R	74.52	312.12	108
DNSIYC - Pilot Phase II	20111	2011	weighed	1	weighed	4-8	Thursday	8	BREAST MILK MATURE	13R	83.835	351.135	121.5
DNSIYC - Pilot Phase II	20111	2011	weighed	1	weighed	4-8	Sunday	11	APTAMIL FIRST INFANT FORMULA, MADE UP	13A	84.5	356.2	130
DNSIYC - Pilot Phase II	20111	2011	weighed	1	weighed	4-8	Thursday	8	BREAST MILK MATURE	13R	93.15	390.15	135
DNSIYC - Pilot Phase II	20111	2011	weighed	1	weighed	4-8	Thursday	12	BREAST MILK MATURE	13R	93.15	390.15	135
DNSIYC - Pilot Phase II	20111	2011	weighed	1	weighed	4-8	Thursday	14	BREAST MILK MATURE	13R	93.15	390.15	135
DNSIYC - Pilot Phase II	20111	2011	weighed	1	weighed	4-8	Friday	12	BREAST MILK MATURE	13R	93.15	390.15	135
DNSIYC - Pilot Phase II	20111	2011	weighed	1	weighed	4-8	Friday	14	BREAST MILK MATURE	13R	93.15	390.15	135
DNSIYC - Pilot Phase II	20111	2011	weighed	1	weighed	4-8	Saturday	10	BREAST MILK MATURE	13R	93.15	390.15	135
DNSIYC - Pilot Phase II	20111	2011	weighed	1	weighed	4-8	Saturday	13	BREAST MILK MATURE	13R	93.15	390.15	135
DNSIYC - Pilot Phase II	20111	2011	weighed	1	weighed	4-8	Saturday	11	APTAMIL FIRST INFANT FORMULA, MADE UP	13A	97.5	411	150
DNSIYC - Pilot Phase II	20111	2011	weighed	1	weighed	4-8	Thursday	11	APTAMIL FIRST INFANT FORMULA, MADE UP	13A	110.5	465.8	170
DNSIYC - Pilot Phase II	20111	2011	weighed	1	weighed	4-8	Friday	14	APTAMIL FIRST INFANT FORMULA, MADE UP	13A	117	493.2	180
DNSIYC - Pilot Phase II	20111	2011	weighed	1	weighed	4-8	Thursday	14	APTAMIL FIRST INFANT FORMULA, MADE UP	13A	130	548	200
DNSIYC - Pilot Phase II	20111	2011	weighed	1	weighed	4-8	Saturday	14	APTAMIL FIRST INFANT FORMULA, MADE UP	13A	149.5	630.2	230
DNSIYC - Pilot Phase II	20132	2013	estimated	3	amount consumed	4-8	Friday	8	INSTANT HOT OAT CEREAL, NOT FLAVOURED, DRY WEIGHT, FORTIFIED EG READY BREK	5R	5.475	23.145	1.5
DNSIYC - Pilot Phase II	20132	2013	estimated	3	amount consumed	4-8	Thursday	9	ORGANIX FLAVOURED BABY RICE CAKES	52R	7.98	33.96	2
DNSIYC - Pilot Phase II	20132	2013	estimated	3	amount consumed	4-8	Friday	12	COD BAKED OR GRILLED NO BUTTER	34D	2.3	9.683	2.3
DNSIYC - Pilot Phase II	20132	2013	estimated	3	amount consumed	4-8	Thursday	8	BUTTER UNSALTED	17R	22.44	92.25	3
DNSIYC - Pilot Phase II	20132	2013	estimated	3	amount consumed	4-8	Friday	12	POTATOES OLD BOILED	39B	2.376	10.098	3.3
DNSIYC - Pilot Phase II	20132	2013	estimated	3	amount consumed	4-8	Friday	12	PEAS FROZEN BOILED	37A	2.346	9.894	3.4
DNSIYC - Pilot Phase II	20132	2013	estimated	3	amount consumed	4-8	Thursday	10	ORGANIX GOODIES CARROT STIX AMD TOMATO STARS CORN SNACKS	52R	14.96	63.274	3.4
DNSIYC - Pilot Phase II	20132	2013	estimated	3	amount consumed	4-8	Saturday	10	CHEESE CHEDDAR ANY OTHER OR FOR RECIPES	14R	15.392	63.825	3.7
DNSIYC - Pilot Phase II	20132	2013	estimated	3	amount consumed	4-8	Saturday	9	ORGANIX FLAVOURED BABY RICE CAKES	52R	15.96	67.92	4
DNSIYC - Pilot Phase II	20132	2013	estimated	3	amount consumed	4-8	Friday	10	CARROTS, OLD, FRESH, BOILED	37E	0.984	4.1	4.1
DNSIYC - Pilot Phase II	20132	2013	estimated	3	amount consumed	4-8	Friday	10	POTATOES OLD BOILED	39B	2.952	12.546	4.1
DNSIYC - Pilot Phase II	20132	2013	estimated	3	amount consumed	4-8	Friday	10	TURNIPS-BOILED	37M	0.492	2.091	4.1
DNSIYC - Pilot Phase II	20132	2013	estimated	3	amount consumed	4-8	Thursday	8	INSTANT HOT OAT CEREAL, NOT FLAVOURED, DRY WEIGHT, FORTIFIED EG READY BREK	5R	16.3155	68.9721	4.47
DNSIYC - Pilot Phase II	20132	2013	estimated	3	amount consumed	4-8	Wednesday	11	POTATOES NEW BOILED SKINS EATEN	39B	3.168	13.488	4.8
DNSIYC - Pilot Phase II	20132	2013	estimated	3	amount consumed	4-8	Saturday	10	PASTA SPAGHETTI BOILED WHITE	1E	7.05	30.05	5
DNSIYC - Pilot Phase II	20132	2013	estimated	3	amount consumed	4-8	Wednesday	9	BUTTER UNSALTED	17R	37.4	153.75	5
DNSIYC - Pilot Phase II	20132	2013	estimated	3	amount consumed	4-8	Thursday	10	BUTTER UNSALTED	17R	37.4	153.75	5
DNSIYC - Pilot Phase II	20132	2013	estimated	3	amount consumed	4-8	Saturday	11	WHITE CHOCOLATE BUTTONS MICE	44R	26.45	110.6	5
DNSIYC - Pilot Phase II	20132	2013	estimated	3	amount consumed	4-8	Friday	10	ZINC 15MG AND COPPER 0.75MG SUPPLEMENT	54H	0	0	5.6
DNSIYC - Pilot Phase II	20132	2013	estimated	3	amount consumed	4-8	Saturday	10	SWEETCORN, CANNED, DRAINED	37M	7.32	31.14	6
DNSIYC - Pilot Phase II	20132	2013	estimated	3	amount consumed	4-8	Saturday	12	CARROTS, OLD, FRESH, BOILED	37E	1.584	6.6	6.6
DNSIYC - Pilot Phase II	20132	2013	estimated	3	amount consumed	4-8	Saturday	12	POTATOES OLD BOILED	39B	4.752	20.196	6.6
DNSIYC - Pilot Phase II	20132	2013	estimated	3	amount consumed	4-8	Saturday	12	TURNIPS-BOILED	37M	0.792	3.366	6.6
DNSIYC - Pilot Phase II	20132	2013	estimated	3	amount consumed	4-8	Thursday	8	BREAD WHITE TOASTED	2R	18.225	77.5575	6.75
DNSIYC - Pilot Phase II	20132	2013	estimated	3	amount consumed	4-8	Wednesday	11	CARROTS, OLD, FRESH, BOILED	37E	1.68	7	7
DNSIYC - Pilot Phase II	20132	2013	estimated	3	amount consumed	4-8	Saturday	10	APTAMIL FIRST INFANT FORMULA, MADE UP	13A	4.875	20.55	7.5
DNSIYC - Pilot Phase II	20132	2013	estimated	3	amount consumed	4-8	Saturday	11	RUSKS, FLAVOURED, REDUCED SUGAR, FORTIFIED	52R			8.5
DNSIYC - Pilot Phase II	20132	2013	estimated	3	amount consumed	4-8	Wednesday	11	APPLES EATING RAW FLESH ONLY	40A	3.915	16.53	8.7
DNSIYC - Pilot Phase II	20132	2013	estimated	3	amount consumed	4-8	Saturday	12	ZINC 15MG AND COPPER 0.75MG SUPPLEMENT	54H	0	0	9
DNSIYC - Pilot Phase II	20132	2013	estimated	3	amount consumed	4-8	Thursday	11	CARROTS, OLD, FRESH, BOILED	37E	2.4	10	10
DNSIYC - Pilot Phase II	20132	2013	estimated	3	amount consumed	4-8	Wednesday	11	TURNIPS-BOILED	37M	1.2	5.1	10
DNSIYC - Pilot Phase II	20132	2013	estimated	3	amount consumed	4-8	Thursday	8	APTAMIL FIRST INFANT FORMULA, MADE UP	13A	6.838	28.8248	10.52
DNSIYC - Pilot Phase II	20132	2013	estimated	3	amount consumed	4-8	Wednesday	8	INSTANT HOT OAT CEREAL, NOT FLAVOURED, DRY WEIGHT, FORTIFIED EG READY BREK	5R	44.311	187.32	12.14
DNSIYC - Pilot Phase II	20132	2013	estimated	3	amount consumed	4-8	Friday	8	APTAMIL FIRST INFANT FORMULA, MADE UP	13A	8.2095	34.6062	12.63
DNSIYC - Pilot Phase II	20132	2013	estimated	3	amount consumed	4-8	Wednesday	11	WATER NOT AS A DILUENT	51R	0	0	15
DNSIYC - Pilot Phase II	20132	2013	estimated	3	amount consumed	4-8	Wednesday	8	WATER AS A DILUENT FOR DRIED INFANT FOODS	52R	0	0	17.88
DNSIYC - Pilot Phase II	20132	2013	estimated	3	amount consumed	4-8	Wednesday	9	BREAD, WHITE SLICED, NOT FORTIFIED	2R	40.32	171.72	18
DNSIYC - Pilot Phase II	20132	2013	estimated	3	amount consumed	4-8	Thursday	10	BREAD, WHITE SLICED, NOT FORTIFIED	2R	40.32	171.72	18
DNSIYC - Pilot Phase II	20132	2013	estimated	3	amount consumed	4-8	Thursday	10	WATER NOT AS A DILUENT	51R	0	0	20
DNSIYC - Pilot Phase II	20132	2013	estimated	3	amount consumed	4-8	Saturday	11	MINERAL WATER STILL OR CARBONATED NOT FLAVOURED	51D	0	0	20
DNSIYC - Pilot Phase II	20132	2013	estimated	3	amount consumed	4-8	Saturday	12	POTATO CHIPS OVEN READY BAKED	38A	34	143.4	20
DNSIYC - Pilot Phase II	20132	2013	estimated	3	amount consumed	4-8	Wednesday	9	APTAMIL FIRST INFANT FORMULA, MADE UP	13A	18.2	76.72	28
DNSIYC - Pilot Phase II	20132	2013	estimated	3	amount consumed	4-8	Thursday	11	POTATOES OLD BOILED	39B	21.6	91.8	30
DNSIYC - Pilot Phase II	20132	2013	estimated	3	amount consumed	4-8	Thursday	11	TURNIPS-BOILED	37M	3.6	15.3	30
DNSIYC - Pilot Phase II	20132	2013	estimated	3	amount consumed	4-8	Friday	9	BANANAS RAW FLESH ONLY	40C	35.625	151.125	37.5
DNSIYC - Pilot Phase II	20132	2013	estimated	3	amount consumed	4-8	Friday	10	BANANAS RAW FLESH ONLY	40C	35.625	151.125	37.5
DNSIYC - Pilot Phase II	20132	2013	estimated	3	amount consumed	4-8	Wednesday	12	PETIT FILOUS FROMAGE FRAIS	15C	38.25	161.625	37.5
DNSIYC - Pilot Phase II	20132	2013	estimated	3	amount consumed	4-8	Wednesday	9	BANANAS RAW FLESH ONLY	40C	47.5	201.5	50
DNSIYC - Pilot Phase II	20132	2013	estimated	3	amount consumed	4-8	Thursday	10	PETIT FILOUS FROMAGE FRAIS	15C	51	215.5	50
DNSIYC - Pilot Phase II	20132	2013	estimated	3	amount consumed	4-8	Thursday	12	NESTLE CHOCOLATE DAIRY DESSERTS	15C	134.75	564.3	55
DNSIYC - Pilot Phase II	20132	2013	estimated	3	amount consumed	4-8	Saturday	12	PETIT FILOUS FROMAGE FRAIS	15C	76.5	323.25	75
DNSIYC - Pilot Phase II	20132	2013	estimated	3	amount consumed	4-8	Wednesday	12	APTAMIL FIRST INFANT FORMULA, MADE UP	13A	54.6	230.16	84
DNSIYC - Pilot Phase II	20132	2013	estimated	3	amount consumed	4-8	Saturday	9	APTAMIL FIRST INFANT FORMULA, MADE UP	13A	54.6	230.16	84
DNSIYC - Pilot Phase II	20132	2013	estimated	3	amount consumed	4-8	Wednesday	8	APTAMIL FIRST INFANT FORMULA, MADE UP	13A	72.8	306.88	112
DNSIYC - Pilot Phase II	20132	2013	estimated	3	amount consumed	4-8	Wednesday	13	APTAMIL FIRST INFANT FORMULA, MADE UP	13A	72.8	306.88	112
DNSIYC - Pilot Phase II	20132	2013	estimated	3	amount consumed	4-8	Wednesday	12	APTAMIL FIRST INFANT FORMULA, MADE UP	13A	91	383.6	140
DNSIYC - Pilot Phase II	20132	2013	estimated	3	amount consumed	4-8	Friday	9	APTAMIL EXTRA HUNGRY INFANT FORMULA, MADE UP	13A	110.88	463.68	168
DNSIYC - Pilot Phase II	20132	2013	estimated	3	amount consumed	4-8	Wednesday	10	APTAMIL FIRST INFANT FORMULA, MADE UP	13A	127.4	537.04	196
DNSIYC - Pilot Phase II	20132	2013	estimated	3	amount consumed	4-8	Wednesday	14	APTAMIL FIRST INFANT FORMULA, MADE UP	13A	127.4	537.04	196
DNSIYC - Pilot Phase II	20132	2013	estimated	3	amount consumed	4-8	Thursday	9	APTAMIL FIRST INFANT FORMULA, MADE UP	13A	127.4	537.04	196
DNSIYC - Pilot Phase II	20132	2013	estimated	3	amount consumed	4-8	Thursday	11	APTAMIL FIRST INFANT FORMULA, MADE UP	13A	127.4	537.04	196
DNSIYC - Pilot Phase II	20132	2013	estimated	3	amount consumed	4-8	Thursday	12	APTAMIL FIRST INFANT FORMULA, MADE UP	13A	127.4	537.04	196
DNSIYC - Pilot Phase II	20132	2013	estimated	3	amount consumed	4-8	Thursday	14	APTAMIL FIRST INFANT FORMULA, MADE UP	13A	127.4	537.04	196
DNSIYC - Pilot Phase II	20132	2013	estimated	3	amount consumed	4-8	Friday	11	APTAMIL FIRST INFANT FORMULA, MADE UP	13A	127.4	537.04	196
DNSIYC - Pilot Phase II	20132	2013	estimated	3	amount consumed	4-8	Friday	12	APTAMIL FIRST INFANT FORMULA, MADE UP	13A	127.4	537.04	196
DNSIYC - Pilot Phase II	20132	2013	estimated	3	amount consumed	4-8	Friday	14	APTAMIL FIRST INFANT FORMULA, MADE UP	13A	127.4	537.04	196
DNSIYC - Pilot Phase II	20132	2013	estimated	3	amount consumed	4-8	Friday	8	APTAMIL FIRST INFANT FORMULA, MADE UP	13A	127.4	537.04	196
DNSIYC - Pilot Phase II	20132	2013	estimated	3	amount consumed	4-8	Saturday	8	APTAMIL FIRST INFANT FORMULA, MADE UP	13A	127.4	537.04	196
DNSIYC - Pilot Phase II	20132	2013	estimated	3	amount consumed	4-8	Saturday	10	APTAMIL FIRST INFANT FORMULA, MADE UP	13A	127.4	537.04	196
DNSIYC - Pilot Phase II	20132	2013	estimated	3	amount consumed	4-8	Saturday	14	APTAMIL FIRST INFANT FORMULA, MADE UP	13A	127.4	537.04	196
DNSIYC - Pilot Phase II	20132	2013	estimated	3	amount consumed	4-8	Saturday	14	APTAMIL FIRST INFANT FORMULA, MADE UP	13A	127.4	537.04	196
DNSIYC - Pilot Phase II	20132	2013	estimated	3	amount consumed	4-8	Saturday	12	APTAMIL FIRST INFANT FORMULA, MADE UP	13A	127.4	537.04	196
DNSIYC - Pilot Phase II	20132	2013	estimated	3	amount consumed	4-8	Friday	8	APTAMIL FIRST INFANT FORMULA, MADE UP	13A	127.4	537.04	196
DNSIYC - Pilot Phase II	20131	2013	weighed	1	weighed	4-8	Saturday	9	OXO CUBES	50R	0.462	1.926	0.2
DNSIYC - Pilot Phase II	20131	2013	weighed	1	weighed	4-8	Saturday	12	SWEETCORN, CANNED, DRAINED	37M	0.488	2.076	0.4
DNSIYC - Pilot Phase II	20131	2013	weighed	1	weighed	4-8	Saturday	12	APTAMIL FOLLOW ON MILK, MADE UP	13A	0.408	1.716	0.6
DNSIYC - Pilot Phase II	20131	2013	weighed	1	weighed	4-8	Saturday	12	CARROTS, OLD, FRESH, BOILED	37E	0.24	1	1
DNSIYC - Pilot Phase II	20131	2013	weighed	1	weighed	4-8	Saturday	12	POTATOES OLD BOILED	39B	0.72	3.06	1
DNSIYC - Pilot Phase II	20131	2013	weighed	1	weighed	4-8	Saturday	12	TURNIPS-BOILED	37M	0.12	0.51	1
DNSIYC - Pilot Phase II	20131	2013	weighed	1	weighed	4-8	Saturday	9	CARROTS, OLD, FRESH, BOILED	37E	0.336	1.4	1.4
DNSIYC - Pilot Phase II	20131	2013	weighed	1	weighed	4-8	Saturday	9	POTATOES OLD BOILED	39B	1.008	4.284	1.4
DNSIYC - Pilot Phase II	20131	2013	weighed	1	weighed	4-8	Saturday	9	TURNIPS-BOILED	37M	0.168	0.714	1.4
DNSIYC - Pilot Phase II	20131	2013	weighed	1	weighed	4-8	Saturday	12	LENTILS SPLIT BOILED	37I	1.5	6.36	1.5
DNSIYC - Pilot Phase II	20131	2013	weighed	1	weighed	4-8	Thursday	11	ORGANIX GOODIES CARROT STIX AMD TOMATO STARS CORN SNACKS	52R	7.48	31.637	1.7
DNSIYC - Pilot Phase II	20131	2013	weighed	1	weighed	4-8	Saturday	9	CHICKEN BOILED LIGHT MEAT ONLY	27B	4.32	18.225	2.7
DNSIYC - Pilot Phase II	20131	2013	weighed	1	weighed	4-8	Wednesday	11	WHITE CHOCOLATE BUTTONS MICE	44R	15.87	66.36	3
DNSIYC - Pilot Phase II	20131	2013	weighed	1	weighed	4-8	Saturday	12	WATER NOT AS A DILUENT	51R	0	0	3.6
DNSIYC - Pilot Phase II	20131	2013	weighed	1	weighed	4-8	Wednesday	8	HEINZ STAGE 1 BREAKFAST CEREALS FOR BABIES, FORTIFIED	52R	17.974	76.11	4.3
DNSIYC - Pilot Phase II	20131	2013	weighed	1	weighed	4-8	Wednesday	12	PARSNIPS BOILED	37M	3.036	12.788	4.6
DNSIYC - Pilot Phase II	20131	2013	weighed	1	weighed	4-8	Thursday	8	INSTANT HOT OAT CEREAL, NOT FLAVOURED, DRY WEIGHT, FORTIFIED EG READY BREK	5R	16.79	70.978	4.6
DNSIYC - Pilot Phase II	20131	2013	weighed	1	weighed	4-8	Wednesday	11	HEINZ YOGURT DESSERT	52R	4.2	18	6
DNSIYC - Pilot Phase II	20131	2013	weighed	1	weighed	4-8	Wednesday	12	CORNED BEEF	32A	18.655	78.26	9.1
DNSIYC - Pilot Phase II	20131	2013	weighed	1	weighed	4-8	Saturday	12	PURE FRUIT PUREES NAS ANY FLAVOUR READY TO EAT (ADDED VIT C OVER 20MG)	52R	4.8	20.7	10
DNSIYC - Pilot Phase II	20131	2013	weighed	1	weighed	4-8	Thursday	8	APTAMIL FIRST INFANT FORMULA, MADE UP	13A	7.41	31.236	11.4
DNSIYC - Pilot Phase II	20131	2013	weighed	1	weighed	4-8	Wednesday	8	WATER AS A DILUENT FOR DRIED INFANT FOODS	52R	0	0	11.7
DNSIYC - Pilot Phase II	20131	2013	weighed	1	weighed	4-8	Wednesday	9	RUSKS, FLAVOURED, REDUCED SUGAR, FORTIFIED	52R			12
DNSIYC - Pilot Phase II	20131	2013	weighed	1	weighed	4-8	Friday	13	WATER NOT AS A DILUENT	51R	0	0	14
DNSIYC - Pilot Phase II	20131	2013	weighed	1	weighed	4-8	Wednesday	8	APTAMIL FIRST INFANT FORMULA, MADE UP	13A	9.1	38.36	14
DNSIYC - Pilot Phase II	20131	2013	weighed	1	weighed	4-8	Wednesday	12	POTATOES OLD BOILED	39B	13.176	55.998	18.3
DNSIYC - Pilot Phase II	20131	2013	weighed	1	weighed	4-8	Saturday	10	WATER NOT AS A DILUENT	51R	0	0	25
DNSIYC - Pilot Phase II	20131	2013	weighed	1	weighed	4-8	Thursday	12	APTAMIL FIRST INFANT FORMULA, MADE UP	13A	16.25	68.5	25
DNSIYC - Pilot Phase II	20131	2013	weighed	1	weighed	4-8	Thursday	8	APTAMIL FIRST INFANT FORMULA, MADE UP	13A	18.2	76.72	28
DNSIYC - Pilot Phase II	20131	2013	weighed	1	weighed	4-8	Thursday	14	APTAMIL FIRST INFANT FORMULA, MADE UP	13A	18.2	76.72	28
DNSIYC - Pilot Phase II	20131	2013	weighed	1	weighed	4-8	Friday	11	APTAMIL FIRST INFANT FORMULA, MADE UP	13A	18.2	76.72	28
DNSIYC - Pilot Phase II	20131	2013	weighed	1	weighed	4-8	Friday	11	PURE FRUIT PUREES NAS ANY FLAVOUR READY TO EAT (ADDED VIT C OVER 20MG)	52R	16.8	72.45	35
DNSIYC - Pilot Phase II	20131	2013	weighed	1	weighed	4-8	Friday	14	APTAMIL FIRST INFANT FORMULA, MADE UP	13A	27.3	115.08	42
DNSIYC - Pilot Phase II	20131	2013	weighed	1	weighed	4-8	Wednesday	12	PETIT FILOUS FROMAGE FRAIS	15C	44.88	189.64	44
DNSIYC - Pilot Phase II	20131	2013	weighed	1	weighed	4-8	Wednesday	13	APTAMIL FIRST INFANT FORMULA, MADE UP	13A	36.4	153.44	56
DNSIYC - Pilot Phase II	20131	2013	weighed	1	weighed	4-8	Saturday	8	APTAMIL FIRST INFANT FORMULA, MADE UP	13A	36.4	153.44	56
DNSIYC - Pilot Phase II	20131	2013	weighed	1	weighed	4-8	Saturday	8	APTAMIL FIRST INFANT FORMULA, MADE UP	13A	36.4	153.44	56
DNSIYC - Pilot Phase II	20131	2013	weighed	1	weighed	4-8	Saturday	12	APTAMIL FIRST INFANT FORMULA, MADE UP	13A	36.4	153.44	56
DNSIYC - Pilot Phase II	20131	2013	weighed	1	weighed	4-8	Saturday	14	APTAMIL FIRST INFANT FORMULA, MADE UP	13A	36.4	153.44	56
DNSIYC - Pilot Phase II	20131	2013	weighed	1	weighed	4-8	Wednesday	9	APTAMIL FIRST INFANT FORMULA, MADE UP	13A	54.6	230.16	84
DNSIYC - Pilot Phase II	20131	2013	weighed	1	weighed	4-8	Wednesday	12	APTAMIL FIRST INFANT FORMULA, MADE UP	13A	54.6	230.16	84
DNSIYC - Pilot Phase II	20131	2013	weighed	1	weighed	4-8	Wednesday	14	APTAMIL FIRST INFANT FORMULA, MADE UP	13A	54.6	230.16	84
DNSIYC - Pilot Phase II	20131	2013	weighed	1	weighed	4-8	Wednesday	13	APTAMIL FIRST INFANT FORMULA, MADE UP	13A	63.7	268.52	98
DNSIYC - Pilot Phase II	20131	2013	weighed	1	weighed	4-8	Saturday	9	APTAMIL FIRST INFANT FORMULA, MADE UP	13A	63.7	268.52	98
DNSIYC - Pilot Phase II	20131	2013	weighed	1	weighed	4-8	Saturday	13	APTAMIL FIRST INFANT FORMULA, MADE UP	13A	63.7	268.52	98
DNSIYC - Pilot Phase II	20131	2013	weighed	1	weighed	4-8	Wednesday	8	APTAMIL FIRST INFANT FORMULA, MADE UP	13A	72.8	306.88	112
DNSIYC - Pilot Phase II	20131	2013	weighed	1	weighed	4-8	Wednesday	11	APTAMIL FIRST INFANT FORMULA, MADE UP	13A	72.8	306.88	112
DNSIYC - Pilot Phase II	20131	2013	weighed	1	weighed	4-8	Thursday	10	APTAMIL FIRST INFANT FORMULA, MADE UP	13A	72.8	306.88	112
DNSIYC - Pilot Phase II	20131	2013	weighed	1	weighed	4-8	Thursday	13	APTAMIL FIRST INFANT FORMULA, MADE UP	13A	72.8	306.88	112
DNSIYC - Pilot Phase II	20131	2013	weighed	1	weighed	4-8	Saturday	10	APTAMIL FIRST INFANT FORMULA, MADE UP	13A	72.8	306.88	112
DNSIYC - Pilot Phase II	20131	2013	weighed	1	weighed	4-8	Saturday	14	APTAMIL FIRST INFANT FORMULA, MADE UP	13A	72.8	306.88	112
DNSIYC - Pilot Phase II	20131	2013	weighed	1	weighed	4-8	Wednesday	10	APTAMIL FIRST INFANT FORMULA, MADE UP	13A	91	383.6	140
DNSIYC - Pilot Phase II	20131	2013	weighed	1	weighed	4-8	Wednesday	10	APTAMIL FIRST INFANT FORMULA, MADE UP	13A	91	383.6	140
DNSIYC - Pilot Phase II	20131	2013	weighed	1	weighed	4-8	Thursday	12	APTAMIL FIRST INFANT FORMULA, MADE UP	13A	91	383.6	140
DNSIYC - Pilot Phase II	20131	2013	weighed	1	weighed	4-8	Friday	8	APTAMIL FIRST INFANT FORMULA, MADE UP	13A	91	383.6	140
DNSIYC - Pilot Phase II	20131	2013	weighed	1	weighed	4-8	Friday	12	APTAMIL FIRST INFANT FORMULA, MADE UP	13A	91	383.6	140
DNSIYC - Pilot Phase II	20131	2013	weighed	1	weighed	4-8	Saturday	11	APTAMIL FIRST INFANT FORMULA, MADE UP	13A	91	383.6	140
DNSIYC - Pilot Phase II	20131	2013	weighed	1	weighed	4-8	Thursday	11	APTAMIL FIRST INFANT FORMULA, MADE UP	13A	97.5	411	150
DNSIYC - Pilot Phase II	20152	2015	estimated	3	amount consumed	4-8	Sunday	9	BREAST MILK MATURE	13R	9.315	39.015	13.5
DNSIYC - Pilot Phase II	20152	2015	estimated	3	amount consumed	4-8	Sunday	12	BREAST MILK MATURE	13R	9.315	39.015	13.5
DNSIYC - Pilot Phase II	20152	2015	estimated	3	amount consumed	4-8	Friday	8	BREAST MILK MATURE	13R	46.575	195.075	67.5
DNSIYC - Pilot Phase II	20152	2015	estimated	3	amount consumed	4-8	Friday	8	BREAST MILK MATURE	13R	93.15	390.15	135
DNSIYC - Pilot Phase II	20152	2015	estimated	3	amount consumed	4-8	Friday	9	BREAST MILK MATURE	13R	93.15	390.15	135
DNSIYC - Pilot Phase II	20152	2015	estimated	3	amount consumed	4-8	Friday	11	BREAST MILK MATURE	13R	93.15	390.15	135
DNSIYC - Pilot Phase II	20152	2015	estimated	3	amount consumed	4-8	Friday	12	BREAST MILK MATURE	13R	93.15	390.15	135
DNSIYC - Pilot Phase II	20152	2015	estimated	3	amount consumed	4-8	Friday	12	BREAST MILK MATURE	13R	93.15	390.15	135
DNSIYC - Pilot Phase II	20152	2015	estimated	3	amount consumed	4-8	Friday	14	BREAST MILK MATURE	13R	93.15	390.15	135
DNSIYC - Pilot Phase II	20152	2015	estimated	3	amount consumed	4-8	Friday	14	BREAST MILK MATURE	13R	93.15	390.15	135
DNSIYC - Pilot Phase II	20152	2015	estimated	3	amount consumed	4-8	Saturday	9	BREAST MILK MATURE	13R	93.15	390.15	135
DNSIYC - Pilot Phase II	20152	2015	estimated	3	amount consumed	4-8	Saturday	10	BREAST MILK MATURE	13R	93.15	390.15	135
DNSIYC - Pilot Phase II	20152	2015	estimated	3	amount consumed	4-8	Saturday	10	BREAST MILK MATURE	13R	93.15	390.15	135
DNSIYC - Pilot Phase II	20152	2015	estimated	3	amount consumed	4-8	Saturday	12	BREAST MILK MATURE	13R	93.15	390.15	135
DNSIYC - Pilot Phase II	20152	2015	estimated	3	amount consumed	4-8	Saturday	13	BREAST MILK MATURE	13R	93.15	390.15	135
DNSIYC - Pilot Phase II	20152	2015	estimated	3	amount consumed	4-8	Saturday	14	BREAST MILK MATURE	13R	93.15	390.15	135
DNSIYC - Pilot Phase II	20152	2015	estimated	3	amount consumed	4-8	Sunday	9	BREAST MILK MATURE	13R	93.15	390.15	135
DNSIYC - Pilot Phase II	20152	2015	estimated	3	amount consumed	4-8	Sunday	10	BREAST MILK MATURE	13R	93.15	390.15	135
DNSIYC - Pilot Phase II	20152	2015	estimated	3	amount consumed	4-8	Sunday	10	BREAST MILK MATURE	13R	93.15	390.15	135
DNSIYC - Pilot Phase II	20152	2015	estimated	3	amount consumed	4-8	Sunday	11	BREAST MILK MATURE	13R	93.15	390.15	135
DNSIYC - Pilot Phase II	20152	2015	estimated	3	amount consumed	4-8	Sunday	12	BREAST MILK MATURE	13R	93.15	390.15	135
DNSIYC - Pilot Phase II	20152	2015	estimated	3	amount consumed	4-8	Sunday	14	BREAST MILK MATURE	13R	93.15	390.15	135
DNSIYC - Pilot Phase II	20152	2015	estimated	3	amount consumed	4-8	Sunday	13	BREAST MILK MATURE	13R	93.15	390.15	135
DNSIYC - Pilot Phase II	20152	2015	estimated	3	amount consumed	4-8	Monday	9	BREAST MILK MATURE	13R	93.15	390.15	135
DNSIYC - Pilot Phase II	20152	2015	estimated	3	amount consumed	4-8	Monday	10	BREAST MILK MATURE	13R	93.15	390.15	135
DNSIYC - Pilot Phase II	20152	2015	estimated	3	amount consumed	4-8	Monday	11	BREAST MILK MATURE	13R	93.15	390.15	135
DNSIYC - Pilot Phase II	20152	2015	estimated	3	amount consumed	4-8	Monday	12	BREAST MILK MATURE	13R	93.15	390.15	135
DNSIYC - Pilot Phase II	20152	2015	estimated	3	amount consumed	4-8	Monday	13	BREAST MILK MATURE	13R	93.15	390.15	135
DNSIYC - Pilot Phase II	20152	2015	estimated	3	amount consumed	4-8	Monday	14	BREAST MILK MATURE	13R	93.15	390.15	135
DNSIYC - Pilot Phase II	20152	2015	estimated	3	amount consumed	4-8	Monday	14	BREAST MILK MATURE	13R	93.15	390.15	135
DNSIYC - Pilot Phase II	20152	2015	estimated	3	amount consumed	4-8	Monday	14	BREAST MILK MATURE	13R	93.15	390.15	135
DNSIYC - Pilot Phase II	20151	2015	weighed	1	weighed	4-8	Sunday	23	BREAST MILK MATURE	13R	-10.35	-43.35	-15
DNSIYC - Pilot Phase II	20151	2015	weighed	1	weighed	4-8	Friday	12	BREAST MILK MATURE	13R	46.575	195.075	67.5
DNSIYC - Pilot Phase II	20151	2015	weighed	1	weighed	4-8	Sunday	8	BREAST MILK MATURE	13R	46.575	195.075	67.5
DNSIYC - Pilot Phase II	20151	2015	weighed	1	weighed	4-8	Sunday	8	BREAST MILK MATURE	13R	46.575	195.075	67.5
DNSIYC - Pilot Phase II	20151	2015	weighed	1	weighed	4-8	Sunday	12	APTAMIL FIRST INFANT FORMULA, MADE UP	13A	56.55	238.38	87
DNSIYC - Pilot Phase II	20151	2015	weighed	1	weighed	4-8	Sunday	12	APTAMIL FIRST INFANT FORMULA, MADE UP	13A	74.1	312.36	114
DNSIYC - Pilot Phase II	20151	2015	weighed	1	weighed	4-8	Thursday	9	BREAST MILK MATURE	13R	93.15	390.15	135
DNSIYC - Pilot Phase II	20151	2015	weighed	1	weighed	4-8	Thursday	11	BREAST MILK MATURE	13R	93.15	390.15	135
DNSIYC - Pilot Phase II	20151	2015	weighed	1	weighed	4-8	Thursday	12	BREAST MILK MATURE	13R	93.15	390.15	135
DNSIYC - Pilot Phase II	20151	2015	weighed	1	weighed	4-8	Thursday	13	BREAST MILK MATURE	13R	93.15	390.15	135
DNSIYC - Pilot Phase II	20151	2015	weighed	1	weighed	4-8	Thursday	14	BREAST MILK MATURE	13R	93.15	390.15	135
DNSIYC - Pilot Phase II	20151	2015	weighed	1	weighed	4-8	Thursday	14	BREAST MILK MATURE	13R	93.15	390.15	135
DNSIYC - Pilot Phase II	20151	2015	weighed	1	weighed	4-8	Friday	9	BREAST MILK MATURE	13R	93.15	390.15	135
DNSIYC - Pilot Phase II	20151	2015	weighed	1	weighed	4-8	Friday	10	BREAST MILK MATURE	13R	93.15	390.15	135
DNSIYC - Pilot Phase II	20151	2015	weighed	1	weighed	4-8	Friday	11	BREAST MILK MATURE	13R	93.15	390.15	135
DNSIYC - Pilot Phase II	20151	2015	weighed	1	weighed	4-8	Friday	12	BREAST MILK MATURE	13R	93.15	390.15	135
DNSIYC - Pilot Phase II	20151	2015	weighed	1	weighed	4-8	Friday	14	BREAST MILK MATURE	13R	93.15	390.15	135
DNSIYC - Pilot Phase II	20151	2015	weighed	1	weighed	4-8	Friday	14	BREAST MILK MATURE	13R	93.15	390.15	135
DNSIYC - Pilot Phase II	20151	2015	weighed	1	weighed	4-8	Saturday	8	BREAST MILK MATURE	13R	93.15	390.15	135
DNSIYC - Pilot Phase II	20151	2015	weighed	1	weighed	4-8	Saturday	10	BREAST MILK MATURE	13R	93.15	390.15	135
DNSIYC - Pilot Phase II	20151	2015	weighed	1	weighed	4-8	Saturday	11	BREAST MILK MATURE	13R	93.15	390.15	135
DNSIYC - Pilot Phase II	20151	2015	weighed	1	weighed	4-8	Saturday	14	BREAST MILK MATURE	13R	93.15	390.15	135
DNSIYC - Pilot Phase II	20151	2015	weighed	1	weighed	4-8	Saturday	14	BREAST MILK MATURE	13R	93.15	390.15	135
DNSIYC - Pilot Phase II	20151	2015	weighed	1	weighed	4-8	Saturday	14	BREAST MILK MATURE	13R	93.15	390.15	135
DNSIYC - Pilot Phase II	20151	2015	weighed	1	weighed	4-8	Saturday	8	BREAST MILK MATURE	13R	93.15	390.15	135
DNSIYC - Pilot Phase II	20151	2015	weighed	1	weighed	4-8	Sunday	9	BREAST MILK MATURE	13R	93.15	390.15	135
DNSIYC - Pilot Phase II	20151	2015	weighed	1	weighed	4-8	Sunday	9	BREAST MILK MATURE	13R	93.15	390.15	135
DNSIYC - Pilot Phase II	20151	2015	weighed	1	weighed	4-8	Sunday	9	BREAST MILK MATURE	13R	93.15	390.15	135
DNSIYC - Pilot Phase II	20151	2015	weighed	1	weighed	4-8	Sunday	10	BREAST MILK MATURE	13R	93.15	390.15	135
DNSIYC - Pilot Phase II	20151	2015	weighed	1	weighed	4-8	Sunday	11	BREAST MILK MATURE	13R	93.15	390.15	135
DNSIYC - Pilot Phase II	20151	2015	weighed	1	weighed	4-8	Sunday	12	BREAST MILK MATURE	13R	93.15	390.15	135
DNSIYC - Pilot Phase II	20151	2015	weighed	1	weighed	4-8	Sunday	13	BREAST MILK MATURE	13R	93.15	390.15	135
DNSIYC - Pilot Phase II	20151	2015	weighed	1	weighed	4-8	Sunday	14	BREAST MILK MATURE	13R	93.15	390.15	135
DNSIYC - Pilot Phase II	20151	2015	weighed	1	weighed	4-8	Saturday	12	APTAMIL FIRST INFANT FORMULA, MADE UP	13A	91	383.6	140
DNSIYC - Pilot Phase II	20151	2015	weighed	1	weighed	4-8	Thursday	9	APTAMIL FIRST INFANT FORMULA, MADE UP	13A	114.4	482.24	176
DNSIYC - Pilot Phase II	20161	2016	estimated	2	served & leftover	9-18	Thursday	8	SUGAR WHITE	41A	4.137	17.64	1.05
DNSIYC - Pilot Phase II	20161	2016	estimated	2	served & leftover	9-18	Friday	10	MILK CHOCOLATE BAR	44R	8.216	34.3808	1.58
DNSIYC - Pilot Phase II	20161	2016	estimated	2	served & leftover	9-18	Friday	8	SUGAR WHITE	41A	8.274	35.28	2.1
DNSIYC - Pilot Phase II	20161	2016	estimated	2	served & leftover	9-18	Friday	8	SUGAR WHITE	41A	8.274	35.28	2.1
DNSIYC - Pilot Phase II	20161	2016	estimated	2	served & leftover	9-18	Friday	10	PEAS FROZEN BOILED	37A	1.863	7.857	2.7
DNSIYC - Pilot Phase II	20161	2016	estimated	2	served & leftover	9-18	Friday	11	SPREADABLE BUTTER (75-80% FAT)	17R	28.72	118	4
DNSIYC - Pilot Phase II	20161	2016	estimated	2	served & leftover	9-18	Thursday	8	INFANT AND TODDLER PURE FRUIT JUICE WITH ADDED VITAMIN C, RTD	52A	1.32	5.56	4
DNSIYC - Pilot Phase II	20161	2016	estimated	2	served & leftover	9-18	Saturday	9	GRAPES WHITE RAW FLESH & SKIN ONLY NOT PIPS	40R	2.52	10.794	4.2
DNSIYC - Pilot Phase II	20161	2016	estimated	2	served & leftover	9-18	Saturday	9	INSTANT HOT OAT CEREAL, NOT FLAVOURED, DRY WEIGHT, FORTIFIED EG READY BREK	5R	18.615	78.693	5.1
DNSIYC - Pilot Phase II	20161	2016	estimated	2	served & leftover	9-18	Sunday	12	PEPPERS GREEN BOILED	37M	0.99	4.18	5.5
DNSIYC - Pilot Phase II	20161	2016	estimated	2	served & leftover	9-18	Sunday	12	PEPPERS-RED-BOILED	37M	1.87	7.975	5.5
DNSIYC - Pilot Phase II	20161	2016	estimated	2	served & leftover	9-18	Thursday	8	INSTANT HOT OAT CEREAL, NOT FLAVOURED, DRY WEIGHT, FORTIFIED EG READY BREK	5R	21.9	92.58	6
DNSIYC - Pilot Phase II	20161	2016	estimated	2	served & leftover	9-18	Friday	8	WEETABIX AND OTHER WHOLEWHEAT BISKS FORTIFIED	5R	21.625	91.9375	6.25
DNSIYC - Pilot Phase II	20161	2016	estimated	2	served & leftover	9-18	Sunday	12	ONIONS BOILED	37M	1.122	4.818	6.6
DNSIYC - Pilot Phase II	20161	2016	estimated	2	served & leftover	9-18	Friday	10	BANANAS RAW FLESH ONLY	40C	7.4955	31.7967	7.89
DNSIYC - Pilot Phase II	20161	2016	estimated	2	served & leftover	9-18	Friday	12	BUTTER SALTED	17R	66.69	274.32	9
DNSIYC - Pilot Phase II	20161	2016	estimated	2	served & leftover	9-18	Friday	10	BEEF MINCED STEWED FAT SKIMMED	23B	15.93	66.78	9
DNSIYC - Pilot Phase II	20161	2016	estimated	2	served & leftover	9-18	Thursday	11	CHEESE CHEDDAR ENGLISH	14R	37.44	155.25	9
DNSIYC - Pilot Phase II	20161	2016	estimated	2	served & leftover	9-18	Sunday	10	STUFFING	50R	8.827	37.492	9.1
DNSIYC - Pilot Phase II	20161	2016	estimated	2	served & leftover	9-18	Sunday	12	BILBERRIES RAW	40R	3	12.8	10
DNSIYC - Pilot Phase II	20161	2016	estimated	2	served & leftover	9-18	Friday	9	ROBINSONS NO ADDED SUGAR CONCENTRATES	58A	0.4	1.9	10
DNSIYC - Pilot Phase II	20161	2016	estimated	2	served & leftover	9-18	Friday	10	BRUSSELS SPROUTS-FRESH BOILED	37D	3.5	15.3	10
DNSIYC - Pilot Phase II	20161	2016	estimated	2	served & leftover	9-18	Friday	10	CUSTARD READY TO SERVE CANNED	9C	10.3096	43.5528	10.52
DNSIYC - Pilot Phase II	20161	2016	estimated	2	served & leftover	9-18	Friday	10	ROBINSONS NO ADDED SUGAR CONCENTRATES	58A	0.436	2.071	10.9
DNSIYC - Pilot Phase II	20161	2016	estimated	2	served & leftover	9-18	Sunday	10	SWEDE BOILED	37M	1.32	5.52	12
DNSIYC - Pilot Phase II	20161	2016	estimated	2	served & leftover	9-18	Sunday	12	MILK WHOLE SUMMER PASTEURISED	10R	8.316	36.036	13.2
DNSIYC - Pilot Phase II	20161	2016	estimated	2	served & leftover	9-18	Friday	11	EGG YOLK ONLY BOILED	16D	48.816	201.888	14.4
DNSIYC - Pilot Phase II	20161	2016	estimated	2	served & leftover	9-18	Thursday	12	TAYTO CORN SNACKS ONLY	42R	87.85	369.075	17.5
DNSIYC - Pilot Phase II	20161	2016	estimated	2	served & leftover	9-18	Saturday	11	TAYTO CORN SNACKS ONLY	42R	87.85	369.075	17.5
DNSIYC - Pilot Phase II	20161	2016	estimated	2	served & leftover	9-18	Friday	10	POTATOES NEW BOILED WITHOUT SKINS	39B	14.85	63.558	19.8
DNSIYC - Pilot Phase II	20161	2016	estimated	2	served & leftover	9-18	Thursday	12	GRAPES WHITE RAW FLESH & SKIN ONLY NOT PIPS	40R	12	51.4	20
DNSIYC - Pilot Phase II	20161	2016	estimated	2	served & leftover	9-18	Friday	10	BRUSSELS SPROUTS-FRESH BOILED	37D	7	30.6	20
DNSIYC - Pilot Phase II	20161	2016	estimated	2	served & leftover	9-18	Sunday	10	BRUSSELS SPROUTS-FRESH BOILED	37D	7	30.6	20
DNSIYC - Pilot Phase II	20161	2016	estimated	2	served & leftover	9-18	Thursday	12	FIGS DRIED RAW DRY WEIGHT	40R	45.4	193.4	20
DNSIYC - Pilot Phase II	20161	2016	estimated	2	served & leftover	9-18	Thursday	9	WHITE CHOCOLATE BUTTONS MICE	44R	105.8	442.4	20
DNSIYC - Pilot Phase II	20161	2016	estimated	2	served & leftover	9-18	Saturday	9	MILK WHOLE SUMMER PASTEURISED	10R	14.112	61.152	22.4
DNSIYC - Pilot Phase II	20161	2016	estimated	2	served & leftover	9-18	Friday	10	DUMPLINGS MADE WITH ANIMAL SUET	1R	49.4795	207.767	23.45
DNSIYC - Pilot Phase II	20161	2016	estimated	2	served & leftover	9-18	Thursday	8	WATER FOR CONCENTRATED SOFT DRINKS NOT DIET CODE 5101	57A	0	0	24
DNSIYC - Pilot Phase II	20161	2016	estimated	2	served & leftover	9-18	Thursday	11	WHITE CHOCOLATE BUTTONS MICE	44R	132.25	553	25
DNSIYC - Pilot Phase II	20161	2016	estimated	2	served & leftover	9-18	Sunday	12	EGGS BOILED	16D	36.897	153.612	25.1
DNSIYC - Pilot Phase II	20161	2016	estimated	2	served & leftover	9-18	Friday	12	HOVIS, BEST OF BOTH WHITE BREAD WITH ADDED WHEATGERM, TOASTED	59R	75.6	321.3	27
DNSIYC - Pilot Phase II	20161	2016	estimated	2	served & leftover	9-18	Thursday	11	ROBINSONS NO ADDED SUGAR CONCENTRATES	58A	1.12	5.32	28
DNSIYC - Pilot Phase II	20161	2016	estimated	2	served & leftover	9-18	Thursday	8	MILK WHOLE SUMMER PASTEURISED	10R	18.522	80.262	29.4
DNSIYC - Pilot Phase II	20161	2016	estimated	2	served & leftover	9-18	Sunday	10	POTATOES OLD ROAST IN BLENDED VEGETABLE OIL	38D	39.8375	167.317	31.87
DNSIYC - Pilot Phase II	20161	2016	estimated	2	served & leftover	9-18	Saturday	9	BANANAS RAW FLESH ONLY	40C	33.25	141.05	35
DNSIYC - Pilot Phase II	20161	2016	estimated	2	served & leftover	9-18	Thursday	11	CHEESE CHEDDAR ANY OTHER OR FOR RECIPES	14R	149.76	621	36
DNSIYC - Pilot Phase II	20161	2016	estimated	2	served & leftover	9-18	Sunday	12	FIGS GREEN RAW WHOLE FRUIT	40R	15.738	67.71	36.6
DNSIYC - Pilot Phase II	20161	2016	estimated	2	served & leftover	9-18	Saturday	11	CHIPS FINE CUT FRIED IN RAPESEED OIL MCDONALDS	38A	111.54	468.78	39
DNSIYC - Pilot Phase II	20161	2016	estimated	2	served & leftover	9-18	Sunday	12	FROMAGE FRAIS, LOW FAT, FRUIT, UNFORTIFIED	15C	38.8	164	40
DNSIYC - Pilot Phase II	20161	2016	estimated	2	served & leftover	9-18	Sunday	8	HIPP ORGANIC FRUIT AND RICE BASED DESSERTS WITH ADDED VITAMIN C	52R	25.6	109.2	40
DNSIYC - Pilot Phase II	20161	2016	estimated	2	served & leftover	9-18	Saturday	12	HOVIS, BEST OF BOTH WHITE BREAD WITH ADDED WHEATGERM, TOASTED	59R	113.4	481.95	40.5
DNSIYC - Pilot Phase II	20161	2016	estimated	2	served & leftover	9-18	Friday	8	MILK WHOLE SUMMER PASTEURISED	10R	27.5625	119.438	43.75
DNSIYC - Pilot Phase II	20161	2016	estimated	2	served & leftover	9-18	Saturday	9	PLUMS DESSERT RAW FLESH & SKIN ONLY VICTORIA	40R	17.8737	76.9944	45.83
DNSIYC - Pilot Phase II	20161	2016	estimated	2	served & leftover	9-18	Friday	11	SCRAMBLED EGG MILK NO FAT	16D	76.32	317.28	48
DNSIYC - Pilot Phase II	20161	2016	estimated	2	served & leftover	9-18	Saturday	8	COW AND GATE INFANT FORMULA MILK FOR HUNGRIER BABIES, MADE UP	13A	36.96	154	56
DNSIYC - Pilot Phase II	20161	2016	estimated	2	served & leftover	9-18	Thursday	11	BEANS BAKED CANNED	37C	45.5625	194.062	56.25
DNSIYC - Pilot Phase II	20161	2016	estimated	2	served & leftover	9-18	Sunday	10	YORKSHIRE PUDDING MADE WITHOUT FAT	1R	125.4	532.2	60
DNSIYC - Pilot Phase II	20161	2016	estimated	2	served & leftover	9-18	Sunday	11	YORKSHIRE PUDDING MADE WITHOUT FAT	1R	125.4	532.2	60
DNSIYC - Pilot Phase II	20161	2016	estimated	2	served & leftover	9-18	Saturday	10	BOOTS ORGANIC STAGE 2 TODDLER MEALS WITH PORK AND VEGETABLES	52R	51.36	216.354	64.2
DNSIYC - Pilot Phase II	20161	2016	estimated	2	served & leftover	9-18	Saturday	9	APPLES EATING RAW FLESH ONLY	40A	29.3625	123.975	65.25
DNSIYC - Pilot Phase II	20161	2016	estimated	2	served & leftover	9-18	Friday	11	BEANS BAKED CANNED	37C	54.675	232.875	67.5
DNSIYC - Pilot Phase II	20161	2016	estimated	2	served & leftover	9-18	Thursday	10	SPAGHETTI BOLOGNAISE READY MEAL	23A	89.25	374.25	75
DNSIYC - Pilot Phase II	20161	2016	estimated	2	served & leftover	9-18	Thursday	10	MILKSHAKE PURCHASED MADE WITH SEMI-SKIMMED MILK	13R	65.6	277.6	80
DNSIYC - Pilot Phase II	20161	2016	estimated	2	served & leftover	9-18	Friday	9	MILKSHAKE PURCHASED MADE WITH SEMI-SKIMMED MILK	13R	65.6	277.6	80
DNSIYC - Pilot Phase II	20161	2016	estimated	2	served & leftover	9-18	Sunday	11	MILKSHAKE PURCHASED MADE WITH SEMI-SKIMMED MILK	13R	65.6	277.6	80
DNSIYC - Pilot Phase II	20161	2016	estimated	2	served & leftover	9-18	Sunday	8	COW AND GATE INFANT FORMULA MILK FOR HUNGRIER BABIES, MADE UP	13A	55.44	231	84
DNSIYC - Pilot Phase II	20161	2016	estimated	2	served & leftover	9-18	Thursday	12	APPLES EATING RAW FLESH & SKIN ONLY	40A	47	199	100
DNSIYC - Pilot Phase II	20161	2016	estimated	2	served & leftover	9-18	Friday	10	SWEDE BOILED	37M	11	46	100
DNSIYC - Pilot Phase II	20161	2016	estimated	2	served & leftover	9-18	Friday	9	WATER FOR CONCENTRATED SOFT DRINKS NOT DIET CODE 5101	57A	0	0	100
DNSIYC - Pilot Phase II	20161	2016	estimated	2	served & leftover	9-18	Saturday	12	HEINZ YOGURT DESSERT	52R	72.8	312	104
DNSIYC - Pilot Phase II	20161	2016	estimated	2	served & leftover	9-18	Friday	10	WATER FOR CONCENTRATED SOFT DRINKS NOT DIET CODE 5101	57A	0	0	109
DNSIYC - Pilot Phase II	20161	2016	estimated	2	served & leftover	9-18	Thursday	12	COW AND GATE INFANT FORMULA MILK FOR HUNGRIER BABIES, MADE UP	13A	73.92	308	112
DNSIYC - Pilot Phase II	20161	2016	estimated	2	served & leftover	9-18	Friday	8	COW AND GATE INFANT FORMULA MILK FOR HUNGRIER BABIES, MADE UP	13A	73.92	308	112
DNSIYC - Pilot Phase II	20161	2016	estimated	2	served & leftover	9-18	Thursday	8	COW AND GATE FOLLOW ON MILK POWDER FOR INFANTS 6+ MONTHS MADE UP	13A	77.28	323.68	112
DNSIYC - Pilot Phase II	20161	2016	estimated	2	served & leftover	9-18	Friday	11	POTATO CHIPS OVEN READY BAKED	38A	238	1003.8	140
DNSIYC - Pilot Phase II	20161	2016	estimated	2	served & leftover	9-18	Friday	12	COW AND GATE INFANT FORMULA MILK FOR HUNGRIER BABIES, MADE UP	13A	110.88	462	168
DNSIYC - Pilot Phase II	20161	2016	estimated	2	served & leftover	9-18	Saturday	12	COW AND GATE INFANT FORMULA MILK FOR HUNGRIER BABIES, MADE UP	13A	110.88	462	168
DNSIYC - Pilot Phase II	20161	2016	estimated	2	served & leftover	9-18	Sunday	12	COW AND GATE INFANT FORMULA MILK FOR HUNGRIER BABIES, MADE UP	13A	110.88	462	168
DNSIYC - Pilot Phase II	20161	2016	estimated	2	served & leftover	9-18	Thursday	11	WATER FOR CONCENTRATED SOFT DRINKS NOT DIET CODE 5101	57A	0	0	168
DNSIYC - Pilot Phase II	20161	2016	estimated	2	served & leftover	9-18	Thursday	11	POTATOES OLD BAKED FLESH & SKIN	39B	244.8	1045.8	180
DNSIYC - Pilot Phase II	20161	2016	estimated	2	served & leftover	9-18	Saturday	12	PASTA WITH SAUSAGES CANNED IN TOM SAUCE	1D	200.124	840.888	183.6
DNSIYC - Pilot Phase II	20162	2016	weighed	1	weighed	9-18	Monday	12	BLENDED VEGETABLE OIL	20C	8.99	36.96	1
DNSIYC - Pilot Phase II	20162	2016	weighed	1	weighed	9-18	Thursday	9	INSTANT HOT OAT CEREAL, NOT FLAVOURED, DRY WEIGHT, FORTIFIED EG READY BREK	5R	3.65	15.43	1
DNSIYC - Pilot Phase II	20162	2016	weighed	1	weighed	9-18	Sunday	11	MAYONNAISE (RETAIL)	50R	15.525	63.8775	2.25
DNSIYC - Pilot Phase II	20162	2016	weighed	1	weighed	9-18	Sunday	11	BUTTER UNSALTED	17R	18.7	76.875	2.5
DNSIYC - Pilot Phase II	20162	2016	weighed	1	weighed	9-18	Friday	9	BUTTER SALTED	17R	19.4883	80.1624	2.63
DNSIYC - Pilot Phase II	20162	2016	weighed	1	weighed	9-18	Friday	12	INSTANT HOT OAT CEREAL, NOT FLAVOURED, DRY WEIGHT, FORTIFIED EG READY BREK	5R	13.9795	59.0969	3.83
DNSIYC - Pilot Phase II	20162	2016	weighed	1	weighed	9-18	Monday	10	POTATOES OLD BOILED	39B	3.6	15.3	5
DNSIYC - Pilot Phase II	20162	2016	weighed	1	weighed	9-18	Friday	9	RUSKS, UNFLAVOURED, FORTIFIED	52R			5
DNSIYC - Pilot Phase II	20162	2016	weighed	1	weighed	9-18	Sunday	9	SUGAR WHITE	41A	29.944	127.68	7.6
DNSIYC - Pilot Phase II	20162	2016	weighed	1	weighed	9-18	Monday	9	OATS, ROLLED, PLAIN, DRY WEIGHT, NOT QUAKER, READY BREK/ INSTANT OATS	1R	32.0705	135.696	8.33
DNSIYC - Pilot Phase II	20162	2016	weighed	1	weighed	9-18	Sunday	11	TUNA CANNED IN BRINE FISH ONLY	34H	8.6625	36.925	8.75
DNSIYC - Pilot Phase II	20162	2016	weighed	1	weighed	9-18	Sunday	12	WEETABIX AND OTHER WHOLEWHEAT BISKS FORTIFIED	5R	34.6	147.1	10
DNSIYC - Pilot Phase II	20162	2016	weighed	1	weighed	9-18	Monday	10	STUFFING	50R	9.7	41.2	10
DNSIYC - Pilot Phase II	20162	2016	weighed	1	weighed	9-18	Monday	10	SWEDE BOILED	37M	1.1	4.6	10
DNSIYC - Pilot Phase II	20162	2016	weighed	1	weighed	9-18	Sunday	11	ROLLS, WHITE SOFT, NOT FORTIFIED	2R	26.8939	114.379	10.63
DNSIYC - Pilot Phase II	20162	2016	weighed	1	weighed	9-18	Sunday	9	OATS, ROLLED, PLAIN, DRY WEIGHT, NOT QUAKER, READY BREK/ INSTANT OATS	1R	41.8495	177.072	10.87
DNSIYC - Pilot Phase II	20162	2016	weighed	1	weighed	9-18	Thursday	12	COW AND GATE INFANT FORMULA MILK FOR HUNGRIER BABIES, MADE UP	13A	8.448	35.2	12.8
DNSIYC - Pilot Phase II	20162	2016	weighed	1	weighed	9-18	Friday	8	COW AND GATE INFANT FORMULA MILK FOR HUNGRIER BABIES, MADE UP	13A	8.5008	35.42	12.88
DNSIYC - Pilot Phase II	20162	2016	weighed	1	weighed	9-18	Monday	12	CUSTARD WITH POWDER WHOLE MILK AND SUGAR	9C	15.9588	67.7908	13.64
DNSIYC - Pilot Phase II	20162	2016	weighed	1	weighed	9-18	Monday	12	ONIONS BOILED	37M	2.38	10.22	14
DNSIYC - Pilot Phase II	20162	2016	weighed	1	weighed	9-18	Friday	11	BUTTER SALTED	17R	106.704	438.912	14.4
DNSIYC - Pilot Phase II	20162	2016	weighed	1	weighed	9-18	Monday	10	PEAS FROZEN BOILED	37A	10.35	43.65	15
DNSIYC - Pilot Phase II	20162	2016	weighed	1	weighed	9-18	Monday	10	YORKSHIRE PUDDING FROZEN	1R	34.08	143.36	16
DNSIYC - Pilot Phase II	20162	2016	weighed	1	weighed	9-18	Sunday	9	TAYTO CORN SNACKS ONLY	42R	87.85	369.075	17.5
DNSIYC - Pilot Phase II	20162	2016	weighed	1	weighed	9-18	Thursday	8	COW AND GATE INFANT FORMULA MILK FOR HUNGRIER BABIES, MADE UP	13A	11.8536	49.39	17.96
DNSIYC - Pilot Phase II	20162	2016	weighed	1	weighed	9-18	Friday	9	MALT LOAF, TOASTED	8D	67.32	286.92	18
DNSIYC - Pilot Phase II	20162	2016	weighed	1	weighed	9-18	Friday	12	MILK WHOLE SUMMER PASTEURISED	10R	12.0771	52.3341	19.17
DNSIYC - Pilot Phase II	20162	2016	weighed	1	weighed	9-18	Friday	9	ROBINSONS NO ADDED SUGAR CONCENTRATES	58A	0.8	3.8	20
DNSIYC - Pilot Phase II	20162	2016	weighed	1	weighed	9-18	Sunday	9	ROBINSONS NO ADDED SUGAR CONCENTRATES	58A	0.8	3.8	20
DNSIYC - Pilot Phase II	20162	2016	weighed	1	weighed	9-18	Monday	10	BRUSSELS SPROUTS-FRESH BOILED	37D	7	30.6	20
DNSIYC - Pilot Phase II	20162	2016	weighed	1	weighed	9-18	Monday	10	CHICKEN ROAST LIGHT MEAT ONLY	27B	30.6	129	20
DNSIYC - Pilot Phase II	20162	2016	weighed	1	weighed	9-18	Sunday	11	COOKIES AND BISCUITS WITH CHOCOLATE	7A	117.75	493.25	25
DNSIYC - Pilot Phase II	20162	2016	weighed	1	weighed	9-18	Monday	12	COW AND GATE INFANT FORMULA MILK FOR HUNGRIER BABIES, MADE UP	13A	18.48	77	28
DNSIYC - Pilot Phase II	20162	2016	weighed	1	weighed	9-18	Thursday	9	ROBINSONS NO ADDED SUGAR CONCENTRATES	58A	1.2	5.7	30
DNSIYC - Pilot Phase II	20162	2016	weighed	1	weighed	9-18	Thursday	10	COW & GATE STAGE 2 BABY MEALS WITH CHICKEN AND VEGETABLES NOT FORTIFIED	52R	21	88.5	30
DNSIYC - Pilot Phase II	20162	2016	weighed	1	weighed	9-18	Thursday	12	COW & GATE STAGE 2 BABY MEALS WITH CHICKEN AND VEGETABLES NOT FORTIFIED	52R	21	88.5	30
DNSIYC - Pilot Phase II	20162	2016	weighed	1	weighed	9-18	Thursday	9	PURE FRUIT PUREES NAS ANY FLAVOUR READY TO EAT (ADDED VIT C 10-20MG)	52R	14.4	62.1	30
DNSIYC - Pilot Phase II	20162	2016	weighed	1	weighed	9-18	Friday	11	BAKED BEANS IN TOMATO SAUCE WITH PORK SAUSAGES	37C	32.86	137.95	31
DNSIYC - Pilot Phase II	20162	2016	weighed	1	weighed	9-18	Friday	11	HOVIS, BEST OF BOTH WHITE BREAD WITH ADDED WHEATGERM, TOASTED	59R	90.72	385.56	32.4
DNSIYC - Pilot Phase II	20162	2016	weighed	1	weighed	9-18	Monday	12	PASTA SAUCE TOMATO BASED	50R	18.908	79.544	32.6
DNSIYC - Pilot Phase II	20162	2016	weighed	1	weighed	9-18	Sunday	11	TOMATOES RAW	36C	5.78	24.82	34
DNSIYC - Pilot Phase II	20162	2016	weighed	1	weighed	9-18	Monday	12	FLAPJACKS HOMEMADE	7B	171.983	721.019	36.36
DNSIYC - Pilot Phase II	20162	2016	weighed	1	weighed	9-18	Thursday	10	POTATO WEDGES BAKED	38C	72	303.2	40
DNSIYC - Pilot Phase II	20162	2016	weighed	1	weighed	9-18	Monday	9	MILK WHOLE SUMMER PASTEURISED	10R	26.2521	113.759	41.67
DNSIYC - Pilot Phase II	20162	2016	weighed	1	weighed	9-18	Sunday	11	CUCUMBER-RAW	36B	4.2	16.8	42
DNSIYC - Pilot Phase II	20162	2016	weighed	1	weighed	9-18	Sunday	12	MILK WHOLE SUMMER PASTEURISED	10R	27.3735	118.618	43.45
DNSIYC - Pilot Phase II	20162	2016	weighed	1	weighed	9-18	Monday	12	BEEF MINCED STEWED FAT SKIMMED	23B	82.305	345.03	46.5
DNSIYC - Pilot Phase II	20162	2016	weighed	1	weighed	9-18	Friday	10	PASTA SPAGHETTI BOILED WHITE	1E	70.5	300.5	50
DNSIYC - Pilot Phase II	20162	2016	weighed	1	weighed	9-18	Thursday	10	CHICK GOUJONS PIECES IN BCRUMBS F/C GRILL/OVEN	26A	138.5	580.5	50
DNSIYC - Pilot Phase II	20162	2016	weighed	1	weighed	9-18	Friday	12	COW AND GATE INFANT FORMULA MILK FOR HUNGRIER BABIES, MADE UP	13A	36.96	154	56
DNSIYC - Pilot Phase II	20162	2016	weighed	1	weighed	9-18	Sunday	8	COW AND GATE INFANT FORMULA MILK FOR HUNGRIER BABIES, MADE UP	13A	36.96	154	56
DNSIYC - Pilot Phase II	20162	2016	weighed	1	weighed	9-18	Friday	10	FROMAGE FRAIS, LOW FAT, FRUIT, UNFORTIFIED	15C	58.2	246	60
DNSIYC - Pilot Phase II	20162	2016	weighed	1	weighed	9-18	Thursday	9	MILK WHOLE SUMMER PASTEURISED	10R	37.8	163.8	60
DNSIYC - Pilot Phase II	20162	2016	weighed	1	weighed	9-18	Monday	12	PASTA SPAGHETTI BOILED WHITE	1E	90.24	384.64	64
DNSIYC - Pilot Phase II	20162	2016	weighed	1	weighed	9-18	Friday	8	WATER AS A DILUENT FOR DRIED MILK	13R	0	0	72.12
DNSIYC - Pilot Phase II	20162	2016	weighed	1	weighed	9-18	Sunday	9	MILK WHOLE SUMMER PASTEURISED	10R	47.9619	207.835	76.13
DNSIYC - Pilot Phase II	20162	2016	weighed	1	weighed	9-18	Thursday	12	PASTA SPAGHETTI BOILED WHITE	1E	112.8	480.8	80
DNSIYC - Pilot Phase II	20162	2016	weighed	1	weighed	9-18	Thursday	12	COW AND GATE INFANT FORMULA MILK FOR HUNGRIER BABIES, MADE UP	13A	55.44	231	84
DNSIYC - Pilot Phase II	20162	2016	weighed	1	weighed	9-18	Friday	8	COW AND GATE INFANT FORMULA MILK FOR HUNGRIER BABIES, MADE UP	13A	55.44	231	84
DNSIYC - Pilot Phase II	20162	2016	weighed	1	weighed	9-18	Monday	8	COW AND GATE INFANT FORMULA MILK FOR HUNGRIER BABIES, MADE UP	13A	55.44	231	84
DNSIYC - Pilot Phase II	20162	2016	weighed	1	weighed	9-18	Friday	10	COW & GATE STAGE 2 BABY MEALS WITH CHICKEN AND VEGETABLES NOT FORTIFIED	52R	59.5	250.75	85
DNSIYC - Pilot Phase II	20162	2016	weighed	1	weighed	9-18	Sunday	9	PURE FRUIT PUREES NAS ANY FLAVOUR READY TO EAT (ADDED VIT C 10-20MG)	52R	48	207	100
DNSIYC - Pilot Phase II	20162	2016	weighed	1	weighed	9-18	Sunday	12	COW AND GATE INFANT FORMULA MILK FOR HUNGRIER BABIES, MADE UP	13A	73.92	308	112
DNSIYC - Pilot Phase II	20162	2016	weighed	1	weighed	9-18	Thursday	8	COW AND GATE INFANT FORMULA MILK FOR HUNGRIER BABIES, MADE UP	13A	80.52	335.5	122
DNSIYC - Pilot Phase II	20162	2016	weighed	1	weighed	9-18	Thursday	11	MILK SHAKE THICK STYLE TAKEAWAY	13R	151.335	641.183	132.75
DNSIYC - Pilot Phase II	20162	2016	weighed	1	weighed	9-18	Thursday	9	WATER - DILUENT FOR CONCENTRATED LOW CAL SOFT DRNK	58A	0	0	190
DNSIYC - Pilot Phase II	20162	2016	weighed	1	weighed	9-18	Friday	9	WATER - DILUENT FOR CONCENTRATED LOW CAL SOFT DRNK	58A	0	0	200
DNSIYC - Pilot Phase II	20162	2016	weighed	1	weighed	9-18	Sunday	9	WATER - DILUENT FOR CONCENTRATED LOW CAL SOFT DRNK	58A	0	0	200
DNSIYC - Pilot Phase II	20162	2016	weighed	1	weighed	9-18	Sunday	11	CITRUS/PINEAPPLE DRINK RTD NOT LOW CALORIE	57C	72	304	200
DNSIYC - Pilot Phase II	20162	2016	weighed	1	weighed	9-18	Monday	11	PURE FRUIT PUREES NAS ANY FLAVOUR READY TO EAT (ADDED VIT C 10-20MG)	52R	96	414	200
DNSIYC - Pilot Phase II	20162	2016	weighed	1	weighed	9-18	Sunday	11	PEPPERS GREEN FRESH-RAW	36B	45	195	300
DNSIYC - Pilot Phase II	20171	2017	estimated	2	served & leftover	9-18	Sunday	12	GARLIC RAW	36B	0.098	0.411	0.1
DNSIYC - Pilot Phase II	20171	2017	estimated	2	served & leftover	9-18	Friday	12	DRIED MIXED HERBS	50R	0.261	1.092	0.1
DNSIYC - Pilot Phase II	20171	2017	estimated	2	served & leftover	9-18	Friday	12	GARLIC RAW	36B	0.196	0.822	0.2
DNSIYC - Pilot Phase II	20171	2017	estimated	2	served & leftover	9-18	Monday	12	DRIED MIXED HERBS	50R	0.522	2.184	0.2
DNSIYC - Pilot Phase II	20171	2017	estimated	2	served & leftover	9-18	Friday	12	PAPRIKA	50R	0.614	2.582	0.2
DNSIYC - Pilot Phase II	20171	2017	estimated	2	served & leftover	9-18	Monday	12	SAGE (DRIED)	50R	0.99225	4.14855	0.315
DNSIYC - Pilot Phase II	20171	2017	estimated	2	served & leftover	9-18	Sunday	12	TOMATO PUREE WITH COOKING LOSSES	50R	0.272	1.14	0.4
DNSIYC - Pilot Phase II	20171	2017	estimated	2	served & leftover	9-18	Saturday	9	FRUIT DRINK CONC LOW CALORIE NOT BLACKCURRANT	58A	0.0135	0.0675	0.45
DNSIYC - Pilot Phase II	20171	2017	estimated	2	served & leftover	9-18	Sunday	12	REDUCED SALT GRAVY GRANULES NOT MADE UP	50R	2.005	8.445	0.5
DNSIYC - Pilot Phase II	20171	2017	estimated	2	served & leftover	9-18	Sunday	12	PEAS FROZEN BOILED	37A	0.414	1.746	0.6
DNSIYC - Pilot Phase II	20171	2017	estimated	2	served & leftover	9-18	Sunday	12	CELERY FRESH BOILED	37M	0.048	0.204	0.6
DNSIYC - Pilot Phase II	20171	2017	estimated	2	served & leftover	9-18	Monday	10	MILK WHOLE SUMMER PASTEURISED	10R	0.63	2.73	1
DNSIYC - Pilot Phase II	20171	2017	estimated	2	served & leftover	9-18	Monday	12	PLAIN FLOUR AFTER BAKING	1R	3.96	16.8863	1.125
DNSIYC - Pilot Phase II	20171	2017	estimated	2	served & leftover	9-18	Sunday	12	ONIONS BOILED	37M	0.238	1.022	1.4
DNSIYC - Pilot Phase II	20171	2017	estimated	2	served & leftover	9-18	Sunday	12	CARROTS, OLD, FRESH, BOILED	37E	0.36	1.5	1.5
DNSIYC - Pilot Phase II	20171	2017	estimated	2	served & leftover	9-18	Friday	12	FRUIT DRINK CONC LOW CALORIE NOT BLACKCURRANT	58A	0.0543	0.2715	1.81
DNSIYC - Pilot Phase II	20171	2017	estimated	2	served & leftover	9-18	Friday	9	FRUIT DRINK CONC LOW CALORIE NOT BLACKCURRANT	58A	0.0546	0.273	1.82
DNSIYC - Pilot Phase II	20171	2017	estimated	2	served & leftover	9-18	Saturday	11	FRUIT DRINK CONC LOW CALORIE NOT BLACKCURRANT	58A	0.0546	0.273	1.82
DNSIYC - Pilot Phase II	20171	2017	estimated	2	served & leftover	9-18	Friday	12	REDUCED SALT GRAVY GRANULES NOT MADE UP	50R	8.02	33.78	2
DNSIYC - Pilot Phase II	20171	2017	estimated	2	served & leftover	9-18	Monday	11	HUMMUS, NOT CANNED	37I	6.6825	27.702	2.025
DNSIYC - Pilot Phase II	20171	2017	estimated	2	served & leftover	9-18	Monday	10	BUTTER SALTED	17R	18.525	76.2	2.5
DNSIYC - Pilot Phase II	20171	2017	estimated	2	served & leftover	9-18	Monday	9	LOW FAT SPREAD (26-39% FAT) POLYUNSATURATED, FORTIFIED WITH B6, B12, FOLIC ACID	19A	8.85	36.425	2.5
DNSIYC - Pilot Phase II	20171	2017	estimated	2	served & leftover	9-18	Sunday	12	WATER NOT AS A DILUENT	51R	0	0	2.7
DNSIYC - Pilot Phase II	20171	2017	estimated	2	served & leftover	9-18	Friday	10	LOW FAT SPREAD (26-39% FAT) POLYUNSATURATED, FORTIFIED WITH B6, B12, FOLIC ACID	19A	9.558	39.339	2.7
DNSIYC - Pilot Phase II	20171	2017	estimated	2	served & leftover	9-18	Monday	9	FRUIT DRINK CONC LOW CALORIE NOT BLACKCURRANT	58A	0.0819	0.4095	2.73
DNSIYC - Pilot Phase II	20171	2017	estimated	2	served & leftover	9-18	Monday	12	QUINOA COOKED	56R	3.84	16.256	3.2
DNSIYC - Pilot Phase II	20171	2017	estimated	2	served & leftover	9-18	Friday	12	ONIONS BOILED	37M	0.578	2.482	3.4
DNSIYC - Pilot Phase II	20171	2017	estimated	2	served & leftover	9-18	Friday	12	PEAS FROZEN BOILED	37A	2.346	9.894	3.4
DNSIYC - Pilot Phase II	20171	2017	estimated	2	served & leftover	9-18	Monday	11	CREAM CRACKERS	7A	15.575	65.59	3.5
DNSIYC - Pilot Phase II	20171	2017	estimated	2	served & leftover	9-18	Saturday	12	FRUIT DRINK CONC LOW CALORIE NOT BLACKCURRANT	58A	0.1092	0.546	3.64
DNSIYC - Pilot Phase II	20171	2017	estimated	2	served & leftover	9-18	Sunday	10	FRUIT DRINK CONC LOW CALORIE NOT BLACKCURRANT	58A	0.1092	0.546	3.64
DNSIYC - Pilot Phase II	20171	2017	estimated	2	served & leftover	9-18	Saturday	9	LOW FAT SPREAD (26-39% FAT) POLYUNSATURATED, FORTIFIED WITH B6, B12, FOLIC ACID	19A	13.275	54.6375	3.75
DNSIYC - Pilot Phase II	20171	2017	estimated	2	served & leftover	9-18	Sunday	9	ORGANIX FLAVOURED BABY RICE CAKES	52R	15.96	67.92	4
DNSIYC - Pilot Phase II	20171	2017	estimated	2	served & leftover	9-18	Monday	12	BREAD, WHITE SLICED, NOT FORTIFIED	2R	9.184	39.114	4.1
DNSIYC - Pilot Phase II	20171	2017	estimated	2	served & leftover	9-18	Friday	12	YORKSHIRE PUDDING FROZEN	1R	9.585	40.32	4.5
DNSIYC - Pilot Phase II	20171	2017	estimated	2	served & leftover	9-18	Saturday	9	WATER - DILUENT FOR CONCENTRATED LOW CAL SOFT DRNK	58A	0	0	4.55
DNSIYC - Pilot Phase II	20171	2017	estimated	2	served & leftover	9-18	Sunday	9	FRUIT DRINK CONC LOW CALORIE NOT BLACKCURRANT	58A	0.1365	0.6825	4.55
DNSIYC - Pilot Phase II	20171	2017	estimated	2	served & leftover	9-18	Sunday	10	CARROTS, OLD, FRESH, BOILED	37E	1.152	4.8	4.8
DNSIYC - Pilot Phase II	20171	2017	estimated	2	served & leftover	9-18	Sunday	10	SWEDE BOILED	37M	0.539	2.254	4.9
DNSIYC - Pilot Phase II	20171	2017	estimated	2	served & leftover	9-18	Monday	12	CELERY FRESH BOILED	37M	0.4	1.7	5
DNSIYC - Pilot Phase II	20171	2017	estimated	2	served & leftover	9-18	Sunday	10	BREAD, WHITE SLICED, NOT FORTIFIED	2R	11.2	47.7	5
DNSIYC - Pilot Phase II	20171	2017	estimated	2	served & leftover	9-18	Saturday	9	LOW FAT SPREAD (26-39% FAT) POLYUNSATURATED, FORTIFIED WITH B6, B12, FOLIC ACID	19A	17.7	72.85	5
DNSIYC - Pilot Phase II	20171	2017	estimated	2	served & leftover	9-18	Friday	12	PARSNIPS BOILED	37M	3.366	14.178	5.1
DNSIYC - Pilot Phase II	20171	2017	estimated	2	served & leftover	9-18	Sunday	10	PARSNIP ROAST IN BLENDED OIL	37M	5.661	23.817	5.1
DNSIYC - Pilot Phase II	20171	2017	estimated	2	served & leftover	9-18	Monday	10	CHEESE CHEDDAR ANY OTHER OR FOR RECIPES	14R	27.7472	115.058	6.67
DNSIYC - Pilot Phase II	20171	2017	estimated	2	served & leftover	9-18	Sunday	10	PINEAPPLE FRESH FLESH ONLY	40R	2.7347	11.7392	6.67
DNSIYC - Pilot Phase II	20171	2017	estimated	2	served & leftover	9-18	Monday	10	GRAPES WHITE RAW FLESH & SKIN ONLY NOT PIPS	40R	4.8	20.56	8
DNSIYC - Pilot Phase II	20171	2017	estimated	2	served & leftover	9-18	Sunday	12	BEEF MINCED STEWED FAT SKIMMED	23B	15.045	63.07	8.5
DNSIYC - Pilot Phase II	20171	2017	estimated	2	served & leftover	9-18	Sunday	12	CANNED TOMATOES WITH LOSSES	37F	1.376	5.934	8.6
DNSIYC - Pilot Phase II	20171	2017	estimated	2	served & leftover	9-18	Sunday	10	YORKSHIRE PUDDING MADE WITH S SKIM MILK AND PUFA	1R	23.4	98.1	9
DNSIYC - Pilot Phase II	20171	2017	estimated	2	served & leftover	9-18	Friday	12	CARROTS, OLD, FRESH, BOILED	37E	2.184	9.1	9.1
DNSIYC - Pilot Phase II	20171	2017	estimated	2	served & leftover	9-18	Friday	10	MULTISEED BREAD WHITE ONLY TOASTED	2R	29.295	124.062	9.3
DNSIYC - Pilot Phase II	20171	2017	estimated	2	served & leftover	9-18	Saturday	10	WATER NOT AS A DILUENT	51R	0	0	10
DNSIYC - Pilot Phase II	20171	2017	estimated	2	served & leftover	9-18	Sunday	12	WATER NOT AS A DILUENT	51R	0	0	10
DNSIYC - Pilot Phase II	20171	2017	estimated	2	served & leftover	9-18	Monday	11	WATER NOT AS A DILUENT	51R	0	0	10
DNSIYC - Pilot Phase II	20171	2017	estimated	2	served & leftover	9-18	Monday	10	CHEESE SOFT FULL FAT. PHILADELPHIA TYPE	14R	27.4	113.2	10
DNSIYC - Pilot Phase II	20171	2017	estimated	2	served & leftover	9-18	Saturday	12	PEAS MUSHY CANNED	37A	8.262	35.19	10.2
DNSIYC - Pilot Phase II	20171	2017	estimated	2	served & leftover	9-18	Friday	8	MAPLE SYRUP	41A	30.1752	128.185	11.88
DNSIYC - Pilot Phase II	20171	2017	estimated	2	served & leftover	9-18	Saturday	11	CUCUMBER-RAW	36B	1.2	4.8	12
DNSIYC - Pilot Phase II	20171	2017	estimated	2	served & leftover	9-18	Monday	12	LEEKS FRESH BOILED	37M	2.7993	11.5971	13.33
DNSIYC - Pilot Phase II	20171	2017	estimated	2	served & leftover	9-18	Monday	10	PASTA SPAGHETTI BOILED WHITE	1E	20.9667	89.3687	14.87
DNSIYC - Pilot Phase II	20171	2017	estimated	2	served & leftover	9-18	Friday	12	WATER NOT AS A DILUENT	51R	0	0	16.1
DNSIYC - Pilot Phase II	20171	2017	estimated	2	served & leftover	9-18	Monday	10	SPINACH FRESH BOILED	37D	3.1673	13.1693	16.67
DNSIYC - Pilot Phase II	20171	2017	estimated	2	served & leftover	9-18	Friday	9	WATER - DILUENT FOR CONCENTRATED LOW CAL SOFT DRNK	58A	0	0	18.18
DNSIYC - Pilot Phase II	20171	2017	estimated	2	served & leftover	9-18	Friday	12	WATER - DILUENT FOR CONCENTRATED LOW CAL SOFT DRNK	58A	0	0	18.18
DNSIYC - Pilot Phase II	20171	2017	estimated	2	served & leftover	9-18	Saturday	11	WATER - DILUENT FOR CONCENTRATED LOW CAL SOFT DRNK	58A	0	0	18.18
DNSIYC - Pilot Phase II	20171	2017	estimated	2	served & leftover	9-18	Friday	10	PEACHES FRESH FLESH & SKIN ONLY	40R	6.0819	26.1706	18.43
DNSIYC - Pilot Phase II	20171	2017	estimated	2	served & leftover	9-18	Friday	12	POTATOES OLD MASHED & BUTTER	39B	20.79	87.714	19.8
DNSIYC - Pilot Phase II	20171	2017	estimated	2	served & leftover	9-18	Sunday	9	WATER NOT AS A DILUENT	51R	0	0	20
DNSIYC - Pilot Phase II	20171	2017	estimated	2	served & leftover	9-18	Sunday	9	WEETABIX AND OTHER WHOLEWHEAT BISKS FORTIFIED	5R	69.2	294.2	20
DNSIYC - Pilot Phase II	20171	2017	estimated	2	served & leftover	9-18	Monday	9	CRUMPETS PIKELETS TOASTED	4R	41.4	176.4	20
DNSIYC - Pilot Phase II	20171	2017	estimated	2	served & leftover	9-18	Saturday	9	WHOLE MILK AFTER BOILING	10R	13	55.2	20
DNSIYC - Pilot Phase II	20171	2017	estimated	2	served & leftover	9-18	Saturday	12	COD BAKED OR GRILLED NO BUTTER	34D	20.7	87.147	20.7
DNSIYC - Pilot Phase II	20171	2017	estimated	2	served & leftover	9-18	Friday	12	CANNED TOMATOES WITH LOSSES	37F	3.632	15.663	22.7
DNSIYC - Pilot Phase II	20171	2017	estimated	2	served & leftover	9-18	Monday	10	ORANGES RAW FLESH ONLY	40B	8.88	37.92	24
DNSIYC - Pilot Phase II	20171	2017	estimated	2	served & leftover	9-18	Monday	12	ONIONS BOILED	37M	4.25	18.25	25
DNSIYC - Pilot Phase II	20171	2017	estimated	2	served & leftover	9-18	Friday	12	STEWING STEAK STEWED LEAN ONLY NO GRAVY	23B	48.96	205.785	25.5
DNSIYC - Pilot Phase II	20171	2017	estimated	2	served & leftover	9-18	Sunday	12	POTATOES OLD BOILED	39B	18.432	78.336	25.6
DNSIYC - Pilot Phase II	20171	2017	estimated	2	served & leftover	9-18	Friday	10	PEARS EATING RAW FLESH & SKIN ONLY NO CORE	40A	10.72	45.292	26.8
DNSIYC - Pilot Phase II	20171	2017	estimated	2	served & leftover	9-18	Monday	9	WATER - DILUENT FOR CONCENTRATED LOW CAL SOFT DRNK	58A	0	0	27.27
DNSIYC - Pilot Phase II	20171	2017	estimated	2	served & leftover	9-18	Saturday	11	TOMATOES RAW	36C	4.811	20.659	28.3
DNSIYC - Pilot Phase II	20171	2017	estimated	2	served & leftover	9-18	Friday	12	YOGURT LOW FAT FRUIT	15B	23.4	99	30
DNSIYC - Pilot Phase II	20171	2017	estimated	2	served & leftover	9-18	Saturday	9	CRUMPETS PIKELETS TOASTED	4R	62.1	264.6	30
DNSIYC - Pilot Phase II	20171	2017	estimated	2	served & leftover	9-18	Saturday	12	PEACHES CANNED IN FRUIT JUICE FRUIT ONLY	40D	11.4	48.3	30
DNSIYC - Pilot Phase II	20171	2017	estimated	2	served & leftover	9-18	Friday	10	MACKEREL IN TOMATO SAUCE	35A	64.375	267.5	31.25
DNSIYC - Pilot Phase II	20171	2017	estimated	2	served & leftover	9-18	Sunday	10	WATER - DILUENT FOR CONCENTRATED LOW CAL SOFT DRNK	58A	0	0	36.36
DNSIYC - Pilot Phase II	20171	2017	estimated	2	served & leftover	9-18	Monday	12	POTATOES OLD BOILED	39B	27.36	116.28	38
DNSIYC - Pilot Phase II	20171	2017	estimated	2	served & leftover	9-18	Monday	12	CARROTS, OLD, FRESH, BOILED	37E	9.6	40	40
DNSIYC - Pilot Phase II	20171	2017	estimated	2	served & leftover	9-18	Saturday	12	CHIPS OLD POTATOES FRESH FRIED IN BLENDED VEGETABLE OIL TAKE	38D	95.6	400.4	40
DNSIYC - Pilot Phase II	20171	2017	estimated	2	served & leftover	9-18	Friday	9	SMA FOLLOW-ON INFANT FORMULA MILK, MADE UP (PREVIOUSLY PROGRESS)	13A	26.8	112	40
DNSIYC - Pilot Phase II	20171	2017	estimated	2	served & leftover	9-18	Saturday	9	SMA FOLLOW-ON INFANT FORMULA MILK, MADE UP (PREVIOUSLY PROGRESS)	13A	26.8	112	40
DNSIYC - Pilot Phase II	20171	2017	estimated	2	served & leftover	9-18	Sunday	9	SMA FOLLOW-ON INFANT FORMULA MILK, MADE UP (PREVIOUSLY PROGRESS)	13A	26.8	112	40
DNSIYC - Pilot Phase II	20171	2017	estimated	2	served & leftover	9-18	Monday	9	SMA FOLLOW-ON INFANT FORMULA MILK, MADE UP (PREVIOUSLY PROGRESS)	13A	26.8	112	40
DNSIYC - Pilot Phase II	20171	2017	estimated	2	served & leftover	9-18	Monday	12	CHICKEN BOILED LIGHT MEAT ONLY	27B	69.328	292.478	43.33
DNSIYC - Pilot Phase II	20171	2017	estimated	2	served & leftover	9-18	Sunday	10	VEGETABLE SOUP CARTON	50C	20.47	86.33	44.5
DNSIYC - Pilot Phase II	20171	2017	estimated	2	served & leftover	9-18	Sunday	9	WATER - DILUENT FOR CONCENTRATED LOW CAL SOFT DRNK	58A	0	0	45.46
DNSIYC - Pilot Phase II	20171	2017	estimated	2	served & leftover	9-18	Monday	10	WATER NOT AS A DILUENT	51R	0	0	50
DNSIYC - Pilot Phase II	20171	2017	estimated	2	served & leftover	9-18	Monday	9	BANANAS RAW FLESH ONLY	40C	47.5	201.5	50
DNSIYC - Pilot Phase II	20171	2017	estimated	2	served & leftover	9-18	Friday	8	OATS WITH LOSSES ON BOILING	1R	202.125	855.225	52.5
DNSIYC - Pilot Phase II	20171	2017	estimated	2	served & leftover	9-18	Saturday	9	EGGS BOILED	16D	83.79	348.84	57
DNSIYC - Pilot Phase II	20171	2017	estimated	2	served & leftover	9-18	Friday	9	MILK WHOLE SUMMER PASTEURISED	10R	37.8	163.8	60
DNSIYC - Pilot Phase II	20171	2017	estimated	2	served & leftover	9-18	Saturday	9	MILK WHOLE SUMMER PASTEURISED	10R	37.8	163.8	60
DNSIYC - Pilot Phase II	20171	2017	estimated	2	served & leftover	9-18	Sunday	9	MILK WHOLE SUMMER PASTEURISED	10R	37.8	163.8	60
DNSIYC - Pilot Phase II	20171	2017	estimated	2	served & leftover	9-18	Monday	9	MILK WHOLE SUMMER PASTEURISED	10R	37.8	163.8	60
DNSIYC - Pilot Phase II	20171	2017	estimated	2	served & leftover	9-18	Saturday	10	YOGURT LOW FAT FRUIT	15B	46.8	198	60
DNSIYC - Pilot Phase II	20171	2017	estimated	2	served & leftover	9-18	Sunday	12	YOGURT LOW FAT FRUIT	15B	46.8	198	60
DNSIYC - Pilot Phase II	20171	2017	estimated	2	served & leftover	9-18	Monday	12	STOCK CUBES FOR INFANTS AND TODDLERS, MADE UP	52R	6.667	28.0014	66.67
DNSIYC - Pilot Phase II	20171	2017	estimated	2	served & leftover	9-18	Monday	12	PURE FRUIT PUREES NAS ANY FLAVOUR READY TO EAT (ADDED VIT C 0-10MG)	52R	35.376	152.559	73.7
DNSIYC - Pilot Phase II	20171	2017	estimated	2	served & leftover	9-18	Saturday	10	COW & GATE TODDLER BALANCE STAGE 3 SAVOURY BABY MEALS NOT FORTIFIED	52R	54.75	231	75
DNSIYC - Pilot Phase II	20171	2017	estimated	2	served & leftover	9-18	Sunday	9	MILK WHOLE SUMMER PASTEURISED	10R	78.75	341.25	125
DNSIYC - Pilot Phase II	20171	2017	estimated	2	served & leftover	9-18	Friday	8	WHOLE MILK AFTER BOILING	10R	81.25	345	125
DNSIYC - Pilot Phase II	20171	2017	estimated	2	served & leftover	9-18	Friday	8	SMA FOLLOW-ON INFANT FORMULA MILK, MADE UP (PREVIOUSLY PROGRESS)	13A	140.7	588	210
DNSIYC - Pilot Phase II	20171	2017	estimated	2	served & leftover	9-18	Saturday	8	SMA FOLLOW-ON INFANT FORMULA MILK, MADE UP (PREVIOUSLY PROGRESS)	13A	140.7	588	210
DNSIYC - Pilot Phase II	20171	2017	estimated	2	served & leftover	9-18	Sunday	8	SMA FOLLOW-ON INFANT FORMULA MILK, MADE UP (PREVIOUSLY PROGRESS)	13A	140.7	588	210
DNSIYC - Pilot Phase II	20171	2017	estimated	2	served & leftover	9-18	Monday	8	SMA FOLLOW-ON INFANT FORMULA MILK, MADE UP (PREVIOUSLY PROGRESS)	13A	140.7	588	210
DNSIYC - Pilot Phase II	20171	2017	estimated	2	served & leftover	9-18	Friday	12	SMA EXTRA HUNGRY INFANT FORMULA MILK, MADE UP (PREVIOUSLY SMA WHITE)	13A	165	695	250
DNSIYC - Pilot Phase II	20171	2017	estimated	2	served & leftover	9-18	Saturday	12	SMA EXTRA HUNGRY INFANT FORMULA MILK, MADE UP (PREVIOUSLY SMA WHITE)	13A	165	695	250
DNSIYC - Pilot Phase II	20171	2017	estimated	2	served & leftover	9-18	Monday	12	SMA EXTRA HUNGRY INFANT FORMULA MILK, MADE UP (PREVIOUSLY SMA WHITE)	13A	165	695	250
DNSIYC - Pilot Phase II	20172	2017	weighed	1	weighed	9-18	Monday	10	DRIED MIXED HERBS	50R	0.261	1.092	0.1
DNSIYC - Pilot Phase II	20172	2017	weighed	1	weighed	9-18	Saturday	12	DRIED MIXED HERBS	50R	0.3915	1.638	0.15
DNSIYC - Pilot Phase II	20172	2017	weighed	1	weighed	9-18	Monday	10	PAPRIKA	50R	0.614	2.582	0.2
DNSIYC - Pilot Phase II	20172	2017	weighed	1	weighed	9-18	Monday	12	ROSEMARY, FRESH	36B	0.198	0.832	0.2
DNSIYC - Pilot Phase II	20172	2017	weighed	1	weighed	9-18	Saturday	12	SAGE (DRIED)	50R	0.756	3.1608	0.24
DNSIYC - Pilot Phase II	20172	2017	weighed	1	weighed	9-18	Saturday	12	VEGETABLE OIL POLYUNSATURATED EG SUNFLOWER	18B	3.3263	13.6752	0.37
DNSIYC - Pilot Phase II	20172	2017	weighed	1	weighed	9-18	Sunday	8	FRUIT DRINK CONC LOW CALORIE NOT BLACKCURRANT	58A	0.0138	0.069	0.46
DNSIYC - Pilot Phase II	20172	2017	weighed	1	weighed	9-18	Saturday	12	PLAIN FLOUR AFTER BAKING	1R	2.9568	12.6084	0.84
DNSIYC - Pilot Phase II	20172	2017	weighed	1	weighed	9-18	Friday	11	FRUIT DRINK CONC LOW CALORIE NOT BLACKCURRANT	58A	0.0273	0.1365	0.91
DNSIYC - Pilot Phase II	20172	2017	weighed	1	weighed	9-18	Monday	9	FRUIT DRINK CONC LOW CALORIE NOT BLACKCURRANT	58A	0.0273	0.1365	0.91
DNSIYC - Pilot Phase II	20172	2017	weighed	1	weighed	9-18	Friday	10	CREAM SINGLE PASTEURISED	13B	2.6634	11.0124	1.38
DNSIYC - Pilot Phase II	20172	2017	weighed	1	weighed	9-18	Saturday	8	LOW FAT SPREAD (26-39% FAT) POLYUNSATURATED, FORTIFIED WITH B6, B12, FOLIC ACID	19A	4.9206	20.2523	1.39
DNSIYC - Pilot Phase II	20172	2017	weighed	1	weighed	9-18	Sunday	12	LOW FAT SPREAD (26-39% FAT) POLYUNSATURATED, FORTIFIED WITH B6, B12, FOLIC ACID, OMEGA 3 FROM FISH	19A	4.9345	20.3079	1.39
DNSIYC - Pilot Phase II	20172	2017	weighed	1	weighed	9-18	Friday	8	FRUIT DRINK CONC LOW CALORIE NOT BLACKCURRANT	58A	0.0546	0.273	1.82
DNSIYC - Pilot Phase II	20172	2017	weighed	1	weighed	9-18	Friday	10	FRUIT DRINK CONC LOW CALORIE NOT BLACKCURRANT	58A	0.0546	0.273	1.82
DNSIYC - Pilot Phase II	20172	2017	weighed	1	weighed	9-18	Sunday	10	FRUIT DRINK CONC LOW CALORIE NOT BLACKCURRANT	58A	0.0546	0.273	1.82
DNSIYC - Pilot Phase II	20172	2017	weighed	1	weighed	9-18	Sunday	9	ORGANIX FLAVOURED BABY RICE CAKES	52R	7.98	33.96	2
DNSIYC - Pilot Phase II	20172	2017	weighed	1	weighed	9-18	Saturday	11	FRUIT DRINK CONC LOW CALORIE NOT BLACKCURRANT	58A	0.0819	0.4095	2.73
DNSIYC - Pilot Phase II	20172	2017	weighed	1	weighed	9-18	Monday	12	BARLEY PEARL WHITE BOILED IN WATER	1R	3.36	14.28	2.8
DNSIYC - Pilot Phase II	20172	2017	weighed	1	weighed	9-18	Saturday	12	NESTLE CHOCOLATE DAIRY DESSERTS	15C	7.35	30.78	3
DNSIYC - Pilot Phase II	20172	2017	weighed	1	weighed	9-18	Sunday	11	BUTTER SALTED	17R	25.935	106.68	3.5
DNSIYC - Pilot Phase II	20172	2017	weighed	1	weighed	9-18	Friday	12	FRUIT DRINK CONC LOW CALORIE NOT BLACKCURRANT	58A	0.1092	0.546	3.64
DNSIYC - Pilot Phase II	20172	2017	weighed	1	weighed	9-18	Saturday	8	FRUIT DRINK CONC LOW CALORIE NOT BLACKCURRANT	58A	0.1092	0.546	3.64
DNSIYC - Pilot Phase II	20172	2017	weighed	1	weighed	9-18	Friday	10	CHEESE PARMESAN	14R	16.605	69.1137	3.69
DNSIYC - Pilot Phase II	20172	2017	weighed	1	weighed	9-18	Saturday	12	CELERY FRESH BOILED	37M	0.3	1.275	3.75
DNSIYC - Pilot Phase II	20172	2017	weighed	1	weighed	9-18	Saturday	10	LOW FAT SPREAD (26-39% FAT) POLYUNSATURATED, FORTIFIED WITH B6, B12, FOLIC ACID	19A	13.275	54.6375	3.75
DNSIYC - Pilot Phase II	20172	2017	weighed	1	weighed	9-18	Friday	8	LOW FAT SPREAD (26-39% FAT) POLYUNSATURATED, FORTIFIED WITH B6, B12, FOLIC ACID	19A	14.4432	59.4456	4.08
DNSIYC - Pilot Phase II	20172	2017	weighed	1	weighed	9-18	Friday	10	CHEESE CHEDDAR ANY OTHER OR FOR RECIPES	14R	17.264	71.5875	4.15
DNSIYC - Pilot Phase II	20172	2017	weighed	1	weighed	9-18	Sunday	8	WATER FOR CONCENTRATED SOFT DRINKS NOT DIET CODE 5101	57A	0	0	4.55
DNSIYC - Pilot Phase II	20172	2017	weighed	1	weighed	9-18	Friday	10	EGG AFTER BAKING/BOILING	16D	6.9611	28.9047	4.61
DNSIYC - Pilot Phase II	20172	2017	weighed	1	weighed	9-18	Friday	10	CUCUMBER-RAW	36B	0.5	2	5
DNSIYC - Pilot Phase II	20172	2017	weighed	1	weighed	9-18	Monday	10	MUSHROOMS STEWED OR GRILLED	37M	0.55	2.4	5
DNSIYC - Pilot Phase II	20172	2017	weighed	1	weighed	9-18	Friday	10	ORGANIX GOODIES CARROT STIX AMD TOMATO STARS CORN SNACKS	52R	22	93.05	5
DNSIYC - Pilot Phase II	20172	2017	weighed	1	weighed	9-18	Sunday	10	TOMATO PUREE WITH COOKING LOSSES	50R	3.4	14.25	5
DNSIYC - Pilot Phase II	20172	2017	weighed	1	weighed	9-18	Saturday	8	SAUSAGES, PORK, GRILLED	30B	14.58	60.84	6
DNSIYC - Pilot Phase II	20172	2017	weighed	1	weighed	9-18	Monday	10	SWEDE BOILED	37M	0.682	2.852	6.2
DNSIYC - Pilot Phase II	20172	2017	weighed	1	weighed	9-18	Saturday	8	GRANARY BREAD, TOASTED	59R	19.2351	82.0301	6.61
DNSIYC - Pilot Phase II	20172	2017	weighed	1	weighed	9-18	Monday	10	CHEESE CHEDDAR ENGLISH	14R	29.12	120.75	7
DNSIYC - Pilot Phase II	20172	2017	weighed	1	weighed	9-18	Friday	10	MILK WHOLE SUMMER PASTEURISED	10R	5.229	22.659	8.3
DNSIYC - Pilot Phase II	20172	2017	weighed	1	weighed	9-18	Monday	12	ONIONS BOILED	37M	1.496	6.424	8.8
DNSIYC - Pilot Phase II	20172	2017	weighed	1	weighed	9-18	Friday	11	WATER FOR CONCENTRATED SOFT DRINKS NOT DIET CODE 5101	57A	0	0	9.09
DNSIYC - Pilot Phase II	20172	2017	weighed	1	weighed	9-18	Monday	9	WATER FOR CONCENTRATED SOFT DRINKS NOT DIET CODE 5101	57A	0	0	9.09
DNSIYC - Pilot Phase II	20172	2017	weighed	1	weighed	9-18	Monday	10	ONIONS BOILED	37M	1.581	6.789	9.3
DNSIYC - Pilot Phase II	20172	2017	weighed	1	weighed	9-18	Monday	12	CARROTS, OLD, FRESH, BOILED	37E	2.256	9.4	9.4
DNSIYC - Pilot Phase II	20172	2017	weighed	1	weighed	9-18	Monday	10	CARROTS, OLD, FRESH, BOILED	37E	2.376	9.9	9.9
DNSIYC - Pilot Phase II	20172	2017	weighed	1	weighed	9-18	Saturday	12	LEEKS FRESH BOILED	37M	2.1	8.7	10
DNSIYC - Pilot Phase II	20172	2017	weighed	1	weighed	9-18	Friday	10	TOMATOES GRILLED	37F	2.212	9.1798	11.06
DNSIYC - Pilot Phase II	20172	2017	weighed	1	weighed	9-18	Monday	10	STEWING STEAK STEWED LEAN ONLY NO GRAVY	23B	26.688	112.173	13.9
DNSIYC - Pilot Phase II	20172	2017	weighed	1	weighed	9-18	Saturday	10	CHEESE SOFT MEDIUM FAT	14R	25.7298	107.137	14.06
DNSIYC - Pilot Phase II	20172	2017	weighed	1	weighed	9-18	Monday	10	WATER NOT AS A DILUENT	51R	0	0	15
DNSIYC - Pilot Phase II	20172	2017	weighed	1	weighed	9-18	Saturday	12	CHICKEN BOILED LIGHT MEAT ONLY	27B	26	109.688	16.25
DNSIYC - Pilot Phase II	20172	2017	weighed	1	weighed	9-18	Sunday	12	MALT LOAF FRUIT PURCHASED	8D	50.3586	214.564	16.62
DNSIYC - Pilot Phase II	20172	2017	weighed	1	weighed	9-18	Friday	8	BREAD WHOLEMEAL TOASTED	3R	45.1764	191.873	16.92
DNSIYC - Pilot Phase II	20172	2017	weighed	1	weighed	9-18	Sunday	8	OATS, ROLLED, PLAIN, DRY WEIGHT, NOT QUAKER, READY BREK/ INSTANT OATS	1R	69.3	293.22	18
DNSIYC - Pilot Phase II	20172	2017	weighed	1	weighed	9-18	Friday	8	WATER FOR CONCENTRATED SOFT DRINKS NOT DIET CODE 5101	57A	0	0	18.18
DNSIYC - Pilot Phase II	20172	2017	weighed	1	weighed	9-18	Friday	10	WATER FOR CONCENTRATED SOFT DRINKS NOT DIET CODE 5101	57A	0	0	18.18
DNSIYC - Pilot Phase II	20172	2017	weighed	1	weighed	9-18	Sunday	10	WATER FOR CONCENTRATED SOFT DRINKS NOT DIET CODE 5101	57A	0	0	18.18
DNSIYC - Pilot Phase II	20172	2017	weighed	1	weighed	9-18	Friday	10	PASTRY SHORT. COOKED MARGARINE	8E	88.3276	369.722	18.44
DNSIYC - Pilot Phase II	20172	2017	weighed	1	weighed	9-18	Saturday	12	ONIONS BOILED	37M	3.1875	13.6875	18.75
DNSIYC - Pilot Phase II	20172	2017	weighed	1	weighed	9-18	Monday	12	POTATOES OLD BOILED	39B	13.536	57.528	18.8
DNSIYC - Pilot Phase II	20172	2017	weighed	1	weighed	9-18	Friday	10	GRAPES BLACK RAW FLESH & SKIN ONLY NOT PIPS	40R	11.4	48.83	19
DNSIYC - Pilot Phase II	20172	2017	weighed	1	weighed	9-18	Monday	10	POTATOES OLD BOILED	39B	14.256	60.588	19.8
DNSIYC - Pilot Phase II	20172	2017	weighed	1	weighed	9-18	Monday	8	WEETABIX AND OTHER WHOLEWHEAT BISKS FORTIFIED	5R	69.2	294.2	20
DNSIYC - Pilot Phase II	20172	2017	weighed	1	weighed	9-18	Friday	9	MILK WHOLE SUMMER PASTEURISED	10R	12.6	54.6	20
DNSIYC - Pilot Phase II	20172	2017	weighed	1	weighed	9-18	Monday	10	GRAPES WHITE RAW FLESH & SKIN ONLY NOT PIPS	40R	12	51.4	20
DNSIYC - Pilot Phase II	20172	2017	weighed	1	weighed	9-18	Saturday	8	BEANS BAKED CANNED	37C	16.2	69	20
DNSIYC - Pilot Phase II	20172	2017	weighed	1	weighed	9-18	Sunday	11	BREAD WHITE FRENCH STICK	2R	53	226	20
DNSIYC - Pilot Phase II	20172	2017	weighed	1	weighed	9-18	Saturday	10	APPLES EATING RAW FLESH & SKIN ONLY	40A	10.34	43.78	22
DNSIYC - Pilot Phase II	20172	2017	weighed	1	weighed	9-18	Monday	10	STOCK CUBES FOR INFANTS AND TODDLERS, MADE UP	52R	2.48	10.416	24.8
DNSIYC - Pilot Phase II	20172	2017	weighed	1	weighed	9-18	Monday	12	WATER NOT AS A DILUENT	51R	0	0	25
DNSIYC - Pilot Phase II	20172	2017	weighed	1	weighed	9-18	Sunday	10	STONEBAKED GARLIC PIZZA BREADS	4R	83.5	351.25	25
DNSIYC - Pilot Phase II	20172	2017	weighed	1	weighed	9-18	Monday	12	LAMB SCRAG AND NECK STEWED LEAN ONLY	24B	63.36	264	26.4
DNSIYC - Pilot Phase II	20172	2017	weighed	1	weighed	9-18	Saturday	11	WATER FOR CONCENTRATED SOFT DRINKS NOT DIET CODE 5101	57A	0	0	27.27
DNSIYC - Pilot Phase II	20172	2017	weighed	1	weighed	9-18	Monday	12	CONSOMME (OTHER CLEAR SOUPS; BOUILLON CUBES)	50C	3.336	13.9	27.8
DNSIYC - Pilot Phase II	20172	2017	weighed	1	weighed	9-18	Saturday	12	CARROTS, OLD, FRESH, BOILED	37E	7.2	30	30
DNSIYC - Pilot Phase II	20172	2017	weighed	1	weighed	9-18	Monday	9	BANANAS RAW FLESH ONLY	40C	28.5	120.9	30
DNSIYC - Pilot Phase II	20172	2017	weighed	1	weighed	9-18	Saturday	12	POTATOES OLD BOILED	39B	21.6	91.8	30
DNSIYC - Pilot Phase II	20172	2017	weighed	1	weighed	9-18	Friday	8	EGGS BOILED	16D	44.1	183.6	30
DNSIYC - Pilot Phase II	20172	2017	weighed	1	weighed	9-18	Saturday	8	EGGS BOILED	16D	48.51	201.96	33
DNSIYC - Pilot Phase II	20172	2017	weighed	1	weighed	9-18	Friday	12	WATER FOR CONCENTRATED SOFT DRINKS NOT DIET CODE 5101	57A	0	0	36.36
DNSIYC - Pilot Phase II	20172	2017	weighed	1	weighed	9-18	Saturday	8	WATER FOR CONCENTRATED SOFT DRINKS NOT DIET CODE 5101	57A	0	0	36.36
DNSIYC - Pilot Phase II	20172	2017	weighed	1	weighed	9-18	Sunday	8	BANANAS RAW FLESH ONLY	40C	36.1	153.14	38
DNSIYC - Pilot Phase II	20172	2017	weighed	1	weighed	9-18	Friday	9	SMA FOLLOW-ON INFANT FORMULA MILK, MADE UP (PREVIOUSLY PROGRESS)	13A	26.8	112	40
DNSIYC - Pilot Phase II	20172	2017	weighed	1	weighed	9-18	Saturday	10	BREAD GRANARY	59R	99.5684	424.009	42.19
DNSIYC - Pilot Phase II	20172	2017	weighed	1	weighed	9-18	Sunday	12	BAKED BEANS IN TOMATO SAUCE WITH PORK SAUSAGES	37C	47.7	200.25	45
DNSIYC - Pilot Phase II	20172	2017	weighed	1	weighed	9-18	Saturday	12	STOCK CUBES FOR INFANTS AND TODDLERS, MADE UP	52R	5	21	50
DNSIYC - Pilot Phase II	20172	2017	weighed	1	weighed	9-18	Friday	12	COW & GATE TODDLER BALANCE STAGE 3 SAVOURY BABY MEALS NOT FORTIFIED	52R	37.23	157.08	51
DNSIYC - Pilot Phase II	20172	2017	weighed	1	weighed	9-18	Saturday	10	CREAM OF TOMATO SOUP CANNED	50C	31.415	131.84	51.5
DNSIYC - Pilot Phase II	20172	2017	weighed	1	weighed	9-18	Saturday	12	FROMAGE FRAIS, LOW FAT, FRUIT, UNFORTIFIED	15C	58.2	246	60
DNSIYC - Pilot Phase II	20172	2017	weighed	1	weighed	9-18	Sunday	10	LASAGNE MADE WITH LEAN MINCE	23B	143.1	601.2	90
DNSIYC - Pilot Phase II	20172	2017	weighed	1	weighed	9-18	Monday	12	CHILDRENS YOGURTS WITH ADDED VIT D	15B	96	404	100
DNSIYC - Pilot Phase II	20172	2017	weighed	1	weighed	9-18	Friday	12	FRUITY CUSTARD POTS, ANY FLAVOUR, STAGE 3, WITH VIT C (NOT WITH RICE)	52R	76	321	100
DNSIYC - Pilot Phase II	20172	2017	weighed	1	weighed	9-18	Sunday	10	PURE FRUIT PUREES NAS ANY FLAVOUR READY TO EAT (ADDED VIT C 0-10MG)	52R	48	207	100
DNSIYC - Pilot Phase II	20172	2017	weighed	1	weighed	9-18	Monday	11	SMA FOLLOW-ON INFANT FORMULA MILK, MADE UP (PREVIOUSLY PROGRESS)	13A	67	280	100
DNSIYC - Pilot Phase II	20172	2017	weighed	1	weighed	9-18	Sunday	8	WHOLE MILK AFTER BOILING	10R	65	276	100
DNSIYC - Pilot Phase II	20172	2017	weighed	1	weighed	9-18	Monday	8	MILK WHOLE PASTEURISED WINTER	10R	83.75	348.75	125
DNSIYC - Pilot Phase II	20172	2017	weighed	1	weighed	9-18	Friday	12	SMA EXTRA HUNGRY INFANT FORMULA MILK, MADE UP (PREVIOUSLY SMA WHITE)	13A	99	417	150
DNSIYC - Pilot Phase II	20172	2017	weighed	1	weighed	9-18	Saturday	9	SMA FOLLOW-ON INFANT FORMULA MILK, MADE UP (PREVIOUSLY PROGRESS)	13A	120.6	504	180
DNSIYC - Pilot Phase II	20172	2017	weighed	1	weighed	9-18	Friday	8	SMA FOLLOW-ON INFANT FORMULA MILK, MADE UP (PREVIOUSLY PROGRESS)	13A	140.7	588	210
DNSIYC - Pilot Phase II	20172	2017	weighed	1	weighed	9-18	Sunday	8	SMA FOLLOW-ON INFANT FORMULA MILK, MADE UP (PREVIOUSLY PROGRESS)	13A	140.7	588	210
DNSIYC - Pilot Phase II	20172	2017	weighed	1	weighed	9-18	Saturday	12	SMA EXTRA HUNGRY INFANT FORMULA MILK, MADE UP (PREVIOUSLY SMA WHITE)	13A	165	695	250
DNSIYC - Pilot Phase II	20172	2017	weighed	1	weighed	9-18	Sunday	12	SMA EXTRA HUNGRY INFANT FORMULA MILK, MADE UP (PREVIOUSLY SMA WHITE)	13A	165	695	250
DNSIYC - Pilot Phase II	20172	2017	weighed	1	weighed	9-18	Monday	12	SMA EXTRA HUNGRY INFANT FORMULA MILK, MADE UP (PREVIOUSLY SMA WHITE)	13A	165	695	250
DNSIYC - Pilot Phase II	20172	2017	weighed	1	weighed	9-18	Saturday	8	SMA FOLLOW-ON INFANT FORMULA MILK, MADE UP (PREVIOUSLY PROGRESS)	13A	167.5	700	250
DNSIYC - Pilot Phase II	20172	2017	weighed	1	weighed	9-18	Monday	8	SMA FOLLOW-ON INFANT FORMULA MILK, MADE UP (PREVIOUSLY PROGRESS)	13A	167.5	700	250
DNSIYC - Pilot Phase II	20182	2018	estimated	3	amount consumed	9-18	Sunday	11	ROBINSONS NO ADDED SUGAR CONCENTRATES	58A	0.2	0.95	5
DNSIYC - Pilot Phase II	20182	2018	estimated	3	amount consumed	9-18	Monday	12	ROBINSONS NO ADDED SUGAR CONCENTRATES	58A	0.2	0.95	5
DNSIYC - Pilot Phase II	20182	2018	estimated	3	amount consumed	9-18	Saturday	10	HEINZ APPLE BISCOTTI STAGE 2 FORTIFIED	52R	20.55	86.95	5
DNSIYC - Pilot Phase II	20182	2018	estimated	3	amount consumed	9-18	Saturday	10	MIXED FRUIT JUICE DRINK RTD NOT LOW CALORIE	57C	5.9994	25.2702	18.18
DNSIYC - Pilot Phase II	20182	2018	estimated	3	amount consumed	9-18	Friday	8	WEETABIX AND OTHER WHOLEWHEAT BISKS FORTIFIED	5R	69.2	294.2	20
DNSIYC - Pilot Phase II	20182	2018	estimated	3	amount consumed	9-18	Saturday	8	WEETABIX AND OTHER WHOLEWHEAT BISKS FORTIFIED	5R	69.2	294.2	20
DNSIYC - Pilot Phase II	20182	2018	estimated	3	amount consumed	9-18	Sunday	8	WEETABIX AND OTHER WHOLEWHEAT BISKS FORTIFIED	5R	69.2	294.2	20
DNSIYC - Pilot Phase II	20182	2018	estimated	3	amount consumed	9-18	Friday	10	FROMAGE FRAIS, LOW FAT, FRUIT, UNFORTIFIED	15C	60.14	254.2	62
DNSIYC - Pilot Phase II	20182	2018	estimated	3	amount consumed	9-18	Saturday	11	FROMAGE FRAIS, LOW FAT, FRUIT, UNFORTIFIED	15C	60.14	254.2	62
DNSIYC - Pilot Phase II	20182	2018	estimated	3	amount consumed	9-18	Sunday	11	CHILDRENS FROMAGE FRAIS FRUIT WITH ADDED VIT D	15C	61.38	260.4	62
DNSIYC - Pilot Phase II	20182	2018	estimated	3	amount consumed	9-18	Monday	11	CHILDRENS FROMAGE FRAIS FRUIT WITH ADDED VIT D	15C	61.38	260.4	62
DNSIYC - Pilot Phase II	20182	2018	estimated	3	amount consumed	9-18	Friday	8	COW AND GATE FOLLOW ON MILK POWDER FOR INFANTS 6+ MONTHS MADE UP	13A	57.96	242.76	84
DNSIYC - Pilot Phase II	20182	2018	estimated	3	amount consumed	9-18	Saturday	8	COW AND GATE FOLLOW ON MILK POWDER FOR INFANTS 6+ MONTHS MADE UP	13A	57.96	242.76	84
DNSIYC - Pilot Phase II	20182	2018	estimated	3	amount consumed	9-18	Sunday	8	COW AND GATE FOLLOW ON MILK POWDER FOR INFANTS 6+ MONTHS MADE UP	13A	57.96	242.76	84
DNSIYC - Pilot Phase II	20182	2018	estimated	3	amount consumed	9-18	Monday	12	HEINZ STAGE 2 TODDLER MEALS WITH BEEF AND VEGETABLES FORTIFIED WITH IRON	52R	63	264	100
DNSIYC - Pilot Phase II	20182	2018	estimated	3	amount consumed	9-18	Friday	10	HEINZ STAGE 2 TODDLER MEALS WITH CHICKEN AND VEGETABLES FORTIFIED WITH IRON	52R	63	266	100
DNSIYC - Pilot Phase II	20182	2018	estimated	3	amount consumed	9-18	Saturday	10	HEINZ STAGE 2 TODDLER MEALS WITH LAMB AND VEGETABLES FORTIFIED WITH IRON	52R	62	259	100
DNSIYC - Pilot Phase II	20182	2018	estimated	3	amount consumed	9-18	Friday	9	COW AND GATE FOLLOW ON MILK POWDER FOR INFANTS 6+ MONTHS MADE UP	13A	77.28	323.68	112
DNSIYC - Pilot Phase II	20182	2018	estimated	3	amount consumed	9-18	Sunday	9	COW AND GATE FOLLOW ON MILK POWDER FOR INFANTS 6+ MONTHS MADE UP	13A	77.28	323.68	112
DNSIYC - Pilot Phase II	20182	2018	estimated	3	amount consumed	9-18	Sunday	11	HIPP ORGANIC STAGE 2 VEGETABLE AND PASTA BASED MEALS	52R	82.8	348	120
DNSIYC - Pilot Phase II	20182	2018	estimated	3	amount consumed	9-18	Sunday	11	WATER - DILUENT FOR CONCENTRATED LOW CAL SOFT DRNK	58A	0	0	140
DNSIYC - Pilot Phase II	20182	2018	estimated	3	amount consumed	9-18	Monday	12	WATER - DILUENT FOR CONCENTRATED LOW CAL SOFT DRNK	58A	0	0	140
DNSIYC - Pilot Phase II	20182	2018	estimated	3	amount consumed	9-18	Saturday	8	COW AND GATE FOLLOW ON MILK POWDER FOR INFANTS 6+ MONTHS MADE UP	13A	96.6	404.6	140
DNSIYC - Pilot Phase II	20182	2018	estimated	3	amount consumed	9-18	Monday	9	COW AND GATE FOLLOW ON MILK POWDER FOR INFANTS 6+ MONTHS MADE UP	13A	96.6	404.6	140
DNSIYC - Pilot Phase II	20182	2018	estimated	3	amount consumed	9-18	Friday	8	COW AND GATE FOLLOW ON MILK POWDER FOR INFANTS 6+ MONTHS MADE UP	13A	115.92	485.52	168
DNSIYC - Pilot Phase II	20182	2018	estimated	3	amount consumed	9-18	Sunday	8	COW AND GATE FOLLOW ON MILK POWDER FOR INFANTS 6+ MONTHS MADE UP	13A	115.92	485.52	168
DNSIYC - Pilot Phase II	20182	2018	estimated	3	amount consumed	9-18	Saturday	10	WATER FOR CONCENTRATED SOFT DRINKS NOT DIET CODE 5101	57A	0	0	181.81
DNSIYC - Pilot Phase II	20182	2018	estimated	3	amount consumed	9-18	Friday	12	COW AND GATE FOLLOW ON MILK POWDER FOR INFANTS 6+ MONTHS MADE UP	13A	135.24	566.44	196
DNSIYC - Pilot Phase II	20182	2018	estimated	3	amount consumed	9-18	Saturday	12	COW AND GATE FOLLOW ON MILK POWDER FOR INFANTS 6+ MONTHS MADE UP	13A	135.24	566.44	196
DNSIYC - Pilot Phase II	20182	2018	estimated	3	amount consumed	9-18	Sunday	12	COW AND GATE FOLLOW ON MILK POWDER FOR INFANTS 6+ MONTHS MADE UP	13A	135.24	566.44	196
DNSIYC - Pilot Phase II	20182	2018	estimated	3	amount consumed	9-18	Monday	8	COW AND GATE FOLLOW ON MILK POWDER FOR INFANTS 6+ MONTHS MADE UP	13A	135.24	566.44	196
DNSIYC - Pilot Phase II	20182	2018	estimated	3	amount consumed	9-18	Monday	13	COW AND GATE FOLLOW ON MILK POWDER FOR INFANTS 6+ MONTHS MADE UP	13A	135.24	566.44	196
DNSIYC - Pilot Phase II	20182	2018	estimated	3	amount consumed	9-18	Saturday	11	COW & GATE STAGE 2 BABY MEALS WITH CHICKEN AND VEGETABLES NOT FORTIFIED	52R	140	590	200
DNSIYC - Pilot Phase II	20182	2018	estimated	3	amount consumed	9-18	Monday	11	COW & GATE STAGE 2 BABY MEALS WITH CHICKEN AND VEGETABLES NOT FORTIFIED	52R	140	590	200
DNSIYC - Pilot Phase II	20182	2018	estimated	3	amount consumed	9-18	Friday	11	HEINZ STAGE 2 TODDLER MEALS WITH BEEF AND VEGETABLES FORTIFIED WITH IRON	52R	126	528	200
DNSIYC - Pilot Phase II	20181	2018	weighed	1	weighed	9-18	Friday	8	REDUCED FAT SPREAD (41-62% FAT) POLYUNSATURATED, FORTIFIED WITH B6, B12, FOLIC ACID	21A	2.9736	12.236	0.56
DNSIYC - Pilot Phase II	20181	2018	weighed	1	weighed	9-18	Friday	8	BREAD, WHITE SLICED, NOT FORTIFIED	2R	18.9056	80.5176	8.44
DNSIYC - Pilot Phase II	20181	2018	weighed	1	weighed	9-18	Friday	10	ROBINSONS NO ADDED SUGAR CONCENTRATES	58A	0.5	2.375	12.5
DNSIYC - Pilot Phase II	20181	2018	weighed	1	weighed	9-18	Friday	8	WEETABIX AND OTHER WHOLEWHEAT BISKS FORTIFIED	5R	69.2	294.2	20
DNSIYC - Pilot Phase II	20181	2018	weighed	1	weighed	9-18	Saturday	8	WEETABIX AND OTHER WHOLEWHEAT BISKS FORTIFIED	5R	69.2	294.2	20
DNSIYC - Pilot Phase II	20181	2018	weighed	1	weighed	9-18	Sunday	8	WEETABIX AND OTHER WHOLEWHEAT BISKS FORTIFIED	5R	69.2	294.2	20
DNSIYC - Pilot Phase II	20181	2018	weighed	1	weighed	9-18	Monday	8	WEETABIX AND OTHER WHOLEWHEAT BISKS FORTIFIED	5R	69.2	294.2	20
DNSIYC - Pilot Phase II	20181	2018	weighed	1	weighed	9-18	Friday	10	FROMAGE FRAIS, LOW FAT, FRUIT, UNFORTIFIED	15C	60.14	254.2	62
DNSIYC - Pilot Phase II	20181	2018	weighed	1	weighed	9-18	Friday	11	FROMAGE FRAIS, LOW FAT, FRUIT, UNFORTIFIED	15C	60.14	254.2	62
DNSIYC - Pilot Phase II	20181	2018	weighed	1	weighed	9-18	Saturday	10	FROMAGE FRAIS, LOW FAT, FRUIT, UNFORTIFIED	15C	60.14	254.2	62
DNSIYC - Pilot Phase II	20181	2018	weighed	1	weighed	9-18	Sunday	10	FROMAGE FRAIS, LOW FAT, FRUIT, UNFORTIFIED	15C	60.14	254.2	62
DNSIYC - Pilot Phase II	20181	2018	weighed	1	weighed	9-18	Sunday	11	FROMAGE FRAIS, LOW FAT, FRUIT, UNFORTIFIED	15C	60.14	254.2	62
DNSIYC - Pilot Phase II	20181	2018	weighed	1	weighed	9-18	Monday	11	FROMAGE FRAIS, LOW FAT, FRUIT, UNFORTIFIED	15C	60.14	254.2	62
DNSIYC - Pilot Phase II	20181	2018	weighed	1	weighed	9-18	Monday	10	FROMAGE FRAIS, LOW FAT, FRUIT, UNFORTIFIED	15C	60.14	254.2	62
DNSIYC - Pilot Phase II	20181	2018	weighed	1	weighed	9-18	Friday	10	WATER - DILUENT FOR CONCENTRATED LOW CAL SOFT DRNK	58A	0	0	62.5
DNSIYC - Pilot Phase II	20181	2018	weighed	1	weighed	9-18	Friday	11	GRAVY THICKENED NO FAT	50R	41.85	177.63	93
DNSIYC - Pilot Phase II	20181	2018	weighed	1	weighed	9-18	Sunday	10	HEINZ STAGE 2 TODDLER MEALS WITH LAMB AND VEGETABLES FORTIFIED WITH IRON	52R	57.66	240.87	93
DNSIYC - Pilot Phase II	20181	2018	weighed	1	weighed	9-18	Friday	11	PEAS FROZEN BOILED	37A	65.55	276.45	95
DNSIYC - Pilot Phase II	20181	2018	weighed	1	weighed	9-18	Sunday	11	HEINZ STAGE 2 TODDLER MEALS WITH BEEF AND VEGETABLES FORTIFIED WITH IRON	52R	63	264	100
DNSIYC - Pilot Phase II	20181	2018	weighed	1	weighed	9-18	Saturday	10	HEINZ STAGE 2 TODDLER MEALS WITH CHICKEN AND VEGETABLES FORTIFIED WITH IRON	52R	63	266	100
DNSIYC - Pilot Phase II	20181	2018	weighed	1	weighed	9-18	Friday	10	HEINZ STAGE 2 TODDLER MEALS WITH LAMB AND VEGETABLES FORTIFIED WITH IRON	52R	62	259	100
DNSIYC - Pilot Phase II	20181	2018	weighed	1	weighed	9-18	Friday	12	COW AND GATE FOLLOW ON MILK POWDER FOR INFANTS 6+ MONTHS MADE UP	13A	77.28	323.68	112
DNSIYC - Pilot Phase II	20181	2018	weighed	1	weighed	9-18	Monday	9	COW AND GATE FOLLOW ON MILK POWDER FOR INFANTS 6+ MONTHS MADE UP	13A	77.28	323.68	112
DNSIYC - Pilot Phase II	20181	2018	weighed	1	weighed	9-18	Monday	10	HEINZ STAGE 2 TODDLER MEALS WITH CHICKEN AND VEGETABLES FORTIFIED WITH IRON	52R	75.6	319.2	120
DNSIYC - Pilot Phase II	20181	2018	weighed	1	weighed	9-18	Friday	11	POTATOES OLD BOILED	39B	90	382.5	125
DNSIYC - Pilot Phase II	20181	2018	weighed	1	weighed	9-18	Monday	11	HEINZ STAGE 2 TODDLER MEALS WITH CHICKEN AND VEGETABLES FORTIFIED WITH IRON	52R	79.38	335.16	126
DNSIYC - Pilot Phase II	20181	2018	weighed	1	weighed	9-18	Saturday	9	COW AND GATE FOLLOW ON MILK POWDER FOR INFANTS 6+ MONTHS MADE UP	13A	96.6	404.6	140
DNSIYC - Pilot Phase II	20181	2018	weighed	1	weighed	9-18	Sunday	9	COW AND GATE FOLLOW ON MILK POWDER FOR INFANTS 6+ MONTHS MADE UP	13A	96.6	404.6	140
DNSIYC - Pilot Phase II	20181	2018	weighed	1	weighed	9-18	Sunday	12	COW AND GATE FOLLOW ON MILK POWDER FOR INFANTS 6+ MONTHS MADE UP	13A	135.24	566.44	196
DNSIYC - Pilot Phase II	20181	2018	weighed	1	weighed	9-18	Saturday	12	COW AND GATE FOLLOW ON MILK POWDER FOR INFANTS 6+ MONTHS MADE UP	13A	154.56	647.36	224
DNSIYC - Pilot Phase II	20181	2018	weighed	1	weighed	9-18	Friday	8	COW AND GATE FOLLOW ON MILK POWDER FOR INFANTS 6+ MONTHS MADE UP	13A	173.88	728.28	252
DNSIYC - Pilot Phase II	20181	2018	weighed	1	weighed	9-18	Saturday	8	COW AND GATE FOLLOW ON MILK POWDER FOR INFANTS 6+ MONTHS MADE UP	13A	173.88	728.28	252
DNSIYC - Pilot Phase II	20181	2018	weighed	1	weighed	9-18	Sunday	8	COW AND GATE FOLLOW ON MILK POWDER FOR INFANTS 6+ MONTHS MADE UP	13A	173.88	728.28	252
DNSIYC - Pilot Phase II	20181	2018	weighed	1	weighed	9-18	Monday	8	COW AND GATE FOLLOW ON MILK POWDER FOR INFANTS 6+ MONTHS MADE UP	13A	173.88	728.28	252
DNSIYC - Pilot Phase II	20201	2020	estimated	2	served & leftover	9-18	Saturday	12	DRIED MIXED HERBS	50R	0.261	1.092	0.1
DNSIYC - Pilot Phase II	20201	2020	estimated	2	served & leftover	9-18	Monday	10	DRIED MIXED HERBS	50R	0.261	1.092	0.1
DNSIYC - Pilot Phase II	20201	2020	estimated	2	served & leftover	9-18	Saturday	12	WORCESTER SAUCE	50R	0.062	0.258	0.1
DNSIYC - Pilot Phase II	20201	2020	estimated	2	served & leftover	9-18	Saturday	12	OLIVE OIL	20C	1.798	7.392	0.2
DNSIYC - Pilot Phase II	20201	2020	estimated	2	served & leftover	9-18	Monday	10	WORCESTER SAUCE	50R	0.124	0.516	0.2
DNSIYC - Pilot Phase II	20201	2020	estimated	2	served & leftover	9-18	Friday	11	DIGESTIVE PLAIN	7A	1.1575	4.8575	0.25
DNSIYC - Pilot Phase II	20201	2020	estimated	2	served & leftover	9-18	Saturday	12	TOMATO PUREE WITH COOKING LOSSES	50R	0.204	0.855	0.3
DNSIYC - Pilot Phase II	20201	2020	estimated	2	served & leftover	9-18	Monday	10	OLIVE OIL	20C	3.596	14.784	0.4
DNSIYC - Pilot Phase II	20201	2020	estimated	2	served & leftover	9-18	Friday	10	GARLIC RAW	36B	0.49	2.055	0.5
DNSIYC - Pilot Phase II	20201	2020	estimated	2	served & leftover	9-18	Saturday	12	CELERY FRESH BOILED	37M	0.048	0.204	0.6
DNSIYC - Pilot Phase II	20201	2020	estimated	2	served & leftover	9-18	Monday	10	TOMATO PUREE WITH COOKING LOSSES	50R	0.408	1.71	0.6
DNSIYC - Pilot Phase II	20201	2020	estimated	2	served & leftover	9-18	Friday	10	PARSLEY-RAW	36B	0.306	1.269	0.9
DNSIYC - Pilot Phase II	20201	2020	estimated	2	served & leftover	9-18	Monday	10	CELERY FRESH BOILED	37M	0.088	0.374	1.1
DNSIYC - Pilot Phase II	20201	2020	estimated	2	served & leftover	9-18	Friday	10	OLIVE OIL	20C	12.586	51.744	1.4
DNSIYC - Pilot Phase II	20201	2020	estimated	2	served & leftover	9-18	Saturday	12	CARROTS, OLD, FRESH, BOILED	37E	0.36	1.5	1.5
DNSIYC - Pilot Phase II	20201	2020	estimated	2	served & leftover	9-18	Friday	9	BREAD STICKS EG GRISSINI	7A	9.6472	40.92	2.48
DNSIYC - Pilot Phase II	20201	2020	estimated	2	served & leftover	9-18	Friday	12	BUTTER SALTED	17R	18.525	76.2	2.5
DNSIYC - Pilot Phase II	20201	2020	estimated	2	served & leftover	9-18	Saturday	12	ONIONS BOILED	37M	0.476	2.044	2.8
DNSIYC - Pilot Phase II	20201	2020	estimated	2	served & leftover	9-18	Monday	10	CARROTS, OLD, FRESH, BOILED	37E	0.696	2.9	2.9
DNSIYC - Pilot Phase II	20201	2020	estimated	2	served & leftover	9-18	Friday	10	PLAIN FLOUR AFTER BAKING	1R	10.912	46.531	3.1
DNSIYC - Pilot Phase II	20201	2020	estimated	2	served & leftover	9-18	Saturday	12	CANNED TOMATOES WITH LOSSES	37F	0.592	2.553	3.7
DNSIYC - Pilot Phase II	20201	2020	estimated	2	served & leftover	9-18	Saturday	12	CONSOMME (OTHER CLEAR SOUPS; BOUILLON CUBES)	50C	0.444	1.85	3.7
DNSIYC - Pilot Phase II	20201	2020	estimated	2	served & leftover	9-18	Friday	11	ORGANIX GOODIES CARROT STIX AMD TOMATO STARS CORN SNACKS	52R	17.6	74.44	4
DNSIYC - Pilot Phase II	20201	2020	estimated	2	served & leftover	9-18	Monday	10	ONIONS BOILED	37M	0.935	4.015	5.5
DNSIYC - Pilot Phase II	20201	2020	estimated	2	served & leftover	9-18	Saturday	12	PASTA SPAGHETTI BOILED WHITE	1E	8.742	37.262	6.2
DNSIYC - Pilot Phase II	20201	2020	estimated	2	served & leftover	9-18	Monday	10	BANANAS RAW FLESH ONLY	40C	6.27	26.598	6.6
DNSIYC - Pilot Phase II	20201	2020	estimated	2	served & leftover	9-18	Monday	12	CARROTS, OLD, FRESH, BOILED	37E	1.68	7	7
DNSIYC - Pilot Phase II	20201	2020	estimated	2	served & leftover	9-18	Monday	10	CANNED TOMATOES WITH LOSSES	37F	1.184	5.106	7.4
DNSIYC - Pilot Phase II	20201	2020	estimated	2	served & leftover	9-18	Saturday	12	BEEF MINCED STEWED FAT SKIMMED	23B	13.098	54.908	7.4
DNSIYC - Pilot Phase II	20201	2020	estimated	2	served & leftover	9-18	Monday	10	CONSOMME (OTHER CLEAR SOUPS; BOUILLON CUBES)	50C	0.888	3.7	7.4
DNSIYC - Pilot Phase II	20201	2020	estimated	2	served & leftover	9-18	Sunday	12	JAM WITH EDIBLE SEEDS PURCHASED	41B	19.575	83.55	7.5
DNSIYC - Pilot Phase II	20201	2020	estimated	2	served & leftover	9-18	Monday	9	OATCAKES	7A	33.975	142.8	7.5
DNSIYC - Pilot Phase II	20201	2020	estimated	2	served & leftover	9-18	Saturday	10	TOMATOES RAW	36C	1.275	5.475	7.5
DNSIYC - Pilot Phase II	20201	2020	estimated	2	served & leftover	9-18	Friday	11	WATER NOT AS A DILUENT	51R	0	0	10
DNSIYC - Pilot Phase II	20201	2020	estimated	2	served & leftover	9-18	Friday	12	WHITE AND WHOLEMEAL BREAD WITH ADDED WHEATGERM	59R	22.9	97.2	10
DNSIYC - Pilot Phase II	20201	2020	estimated	2	served & leftover	9-18	Sunday	11	FULLY COATED CHOCOLATE BISCUITS WITH BISCUIT FILLING	7A	55.66	233.2	11
DNSIYC - Pilot Phase II	20201	2020	estimated	2	served & leftover	9-18	Monday	10	PASTA SPAGHETTI BOILED WHITE	1E	17.343	73.923	12.3
DNSIYC - Pilot Phase II	20201	2020	estimated	2	served & leftover	9-18	Friday	12	BANANAS RAW FLESH ONLY	40C	12.54	53.196	13.2
DNSIYC - Pilot Phase II	20201	2020	estimated	2	served & leftover	9-18	Monday	10	BEEF MINCED STEWED FAT SKIMMED	23B	26.019	109.074	14.7
DNSIYC - Pilot Phase II	20201	2020	estimated	2	served & leftover	9-18	Friday	8	WATER NOT AS A DILUENT	51R	0	0	15
DNSIYC - Pilot Phase II	20201	2020	estimated	2	served & leftover	9-18	Monday	9	WATER NOT AS A DILUENT	51R	0	0	15
DNSIYC - Pilot Phase II	20201	2020	estimated	2	served & leftover	9-18	Friday	12	POTATO WAFFLES FRITTERS HASH BROWNS ALPHABITES GRILL OR BAKE	38C	30	125.85	15
DNSIYC - Pilot Phase II	20201	2020	estimated	2	served & leftover	9-18	Friday	10	PARSNIPS BOILED	37M	10.098	42.534	15.3
DNSIYC - Pilot Phase II	20201	2020	estimated	2	served & leftover	9-18	Sunday	10	GRAVY THICKENED NO FAT	50R	7.47	31.706	16.6
DNSIYC - Pilot Phase II	20201	2020	estimated	2	served & leftover	9-18	Friday	10	ONIONS BOILED	37M	3.128	13.432	18.4
DNSIYC - Pilot Phase II	20201	2020	estimated	2	served & leftover	9-18	Sunday	12	BANANAS RAW FLESH ONLY	40C	18.81	79.794	19.8
DNSIYC - Pilot Phase II	20201	2020	estimated	2	served & leftover	9-18	Saturday	8	WATER NOT AS A DILUENT	51R	0	0	20
DNSIYC - Pilot Phase II	20201	2020	estimated	2	served & leftover	9-18	Sunday	8	WATER NOT AS A DILUENT	51R	0	0	20
DNSIYC - Pilot Phase II	20201	2020	estimated	2	served & leftover	9-18	Friday	8	WEETABIX AND OTHER WHOLEWHEAT BISKS FORTIFIED	5R	69.2	294.2	20
DNSIYC - Pilot Phase II	20201	2020	estimated	2	served & leftover	9-18	Saturday	8	WEETABIX AND OTHER WHOLEWHEAT BISKS FORTIFIED	5R	69.2	294.2	20
DNSIYC - Pilot Phase II	20201	2020	estimated	2	served & leftover	9-18	Sunday	8	WEETABIX AND OTHER WHOLEWHEAT BISKS FORTIFIED	5R	69.2	294.2	20
DNSIYC - Pilot Phase II	20201	2020	estimated	2	served & leftover	9-18	Sunday	12	WEETABIX AND OTHER WHOLEWHEAT BISKS FORTIFIED	5R	69.2	294.2	20
DNSIYC - Pilot Phase II	20201	2020	estimated	2	served & leftover	9-18	Monday	8	WEETABIX AND OTHER WHOLEWHEAT BISKS FORTIFIED	5R	69.2	294.2	20
DNSIYC - Pilot Phase II	20201	2020	estimated	2	served & leftover	9-18	Sunday	11	MINERAL WATER STILL OR CARBONATED NOT FLAVOURED	51D	0	0	20
DNSIYC - Pilot Phase II	20201	2020	estimated	2	served & leftover	9-18	Sunday	12	WHITE AND WHOLEMEAL BREAD WITH ADDED WHEATGERM	59R	45.8	194.4	20
DNSIYC - Pilot Phase II	20201	2020	estimated	2	served & leftover	9-18	Friday	10	CARROTS, OLD, FRESH, BOILED	37E	5.88	24.5	24.5
DNSIYC - Pilot Phase II	20201	2020	estimated	2	served & leftover	9-18	Saturday	11	CHOCOLATE COVERED CARAMELS CADBURYS CARAMEL	44R	116.25	488	25
DNSIYC - Pilot Phase II	20201	2020	estimated	2	served & leftover	9-18	Sunday	10	POTATOES OLD ROAST IN BLENDED VEGETABLE OIL	38D	31.25	131.25	25
DNSIYC - Pilot Phase II	20201	2020	estimated	2	served & leftover	9-18	Saturday	12	WATER NOT AS A DILUENT	51R	0	0	30
DNSIYC - Pilot Phase II	20201	2020	estimated	2	served & leftover	9-18	Saturday	12	WATER NOT AS A DILUENT	51R	0	0	30
DNSIYC - Pilot Phase II	20201	2020	estimated	2	served & leftover	9-18	Monday	8	WATER NOT AS A DILUENT	51R	0	0	30
DNSIYC - Pilot Phase II	20201	2020	estimated	2	served & leftover	9-18	Monday	12	WATER NOT AS A DILUENT	51R	0	0	30
DNSIYC - Pilot Phase II	20201	2020	estimated	2	served & leftover	9-18	Friday	12	FISH FINGERS GRILLED	33R	57.9	243.6	30
[truncated: 5,803 more rows]
